# Supplementary material for: Structural basis for potent neutralization of human respirovirus type 3 by protective single-domain camelid antibodies
Source: Nat Commun. 2024 Jun 27;15:5458. doi: 10.1038/s41467-024-49757-1 (PMC11211449; doi:10.1038/s41467-024-49757-1)
Supplement: Supplementary file 4 — Source Data [file 41467_2024_49757_MOESM4_ESM.xlsx]

## Sheet: Fig1c
				Serum dilution
				1:2700	1:8100	1:24300	1:72900	1:218700	1:656100	1:1968300	1:5904900	1:17714700	1:53144100
Llama ID	Serum ID	Captured antigen ID		1	2	3	4	5	6	7	8	9	10	11	12
Llama 1 (SPTL01)	Pre-immune	Bio-RV3 preF	A	0.544	0.218	0.099	0.06	0.046	0.041	0.04	0.04	0.042	0.04	0.04	2.716
	Post-immune	Bio-RV3 preF	B	4.147	4.115	4.121	4.035	3.739	2.487	1.044	0.405	0.16	0.077	0.038	0.065
	Pre-immune	Bio-RV3 postF	C	0.368	0.156	0.077	0.052	0.042	0.041	0.038	0.039	0.04	0.039	0.04	3.926
	Post-immune	Bio-RV3 postF	D	4.092	4.036	3.9	3.303	2.102	0.948	0.35	0.148	0.074	0.051	0.04	0.038
Llama 2 (SPTL02)	Pre-immune	Bio-RV3 preF	E	0.885	0.354	0.149	0.075	0.052	0.045	0.043	0.041	0.042	0.041	0.041	2.478
	Post-immune	Bio-RV3 preF	F	4.025	4.072	4.094	3.948	3.467	2.15	0.967	0.398	0.158	0.08	0.04	0.04
	Pre-immune	Bio-RV3 postF	G	0.729	0.289	0.123	0.066	0.047	0.041	0.04	0.039	0.041	0.04	0.04	3.609
	Post-immune	Bio-RV3 postF	H	4.039	4.022	3.865	3.329	2.046	0.91	0.369	0.15	0.075	0.05	0.04	0.038
Llama 3 (SPTL03)	Pre-immune	Bio-RV3 preF	A	0.676	0.246	0.104	0.063	0.046	0.041	0.04	0.038	0.04	0.039	0.04	2.721
	Post-immune	Bio-RV3 preF	B	4.162	4.179	4.177	4.129	3.845	2.626	1.173	0.449	0.182	0.088	0.04	0.039
	Pre-immune	Bio-RV3 postF	C	0.325	0.134	0.075	0.053	0.043	0.041	0.04	0.04	0.04	0.04	0.04	3.959
	Post-immune	Bio-RV3 postF	D	4.145	4.145	4.087	3.958	3.338	1.909	0.82	0.322	0.132	0.071	0.041	0.039
Controls:		Blank control (no serum; goat anti-llama IgG-HRP)
		Coating control for Bio-RV3 preF (Mouse anti-RV3 antibody + Donkey anti-mouse IgG-HRP)
		Coating control for Bio-RV3 postF (Mouse anti-RV3 antibody + Donkey anti-mouse IgG-HRP)

## Sheet: Fig1d
VHH clone ID	Binding (OD450)
	preF	postF	GCN4
01A01	3.919	0.089	0.04
01B01	3.861	0.068	0.039
01C01	3.377	0.045	0.039
01D01	4.051	0.105	0.041
01E01	2.829	0.041	0.039
01F01	3.903	0.062	0.037
01G01	4.003	0.102	0.037
01H01	2.605	0.047	0.09
01A02	0.662	0.038	0.045
01B02	3.457	0.051	0.039
01C02	3.792	0.041	0.037
01D02	0.444	0.038	0.037
01E02	3.855	0.06	0.038
01F02	3.947	0.095	0.037
01G02	0.039	0.038	0.037
01H02	3.512	0.046	0.28
01A03	3.505	0.05	0.04
01B03	3.929	0.075	0.037
01C03	3.177	0.038	0.037
01D03	3.825	0.045	0.038
01E03	4.046	0.129	0.038
01F03	0.046	0.037	0.037
01G03	0.039	0.038	0.037
01H03	3.808	0.059	0.04
01A04	1.693	0.046	0.04
01B04	3.692	0.04	2.263
01C04	3.755	0.055	0.038
01D04	3.96	0.064	0.037
01E04	0.363	0.039	0.038
01F04	3.126	0.039	0.038
01G04	3.009	0.039	0.038
01H04	0.055	0.042	0.041
01A05	3.967	0.268	0.041
01B05	3.976	0.06	0.039
01C05	2.815	0.045	0.039
01D05	3.841	3.79	0.042
01E05	3.848	0.066	0.039
01F05	3.918	0.084	0.038
01G05	3.833	0.051	0.038
01H05	3.865	0.05	0.041
01A06	3.804	3.646	0.04
01B06	3.861	2.938	0.036
01C06	3.994	3.878	0.04
01D06	0.106	0.044	3.025
01E06	0.051	0.039	0.039
01F06	3.988	0.059	0.04
01A07	3.892	0.055	0.038
01B07	3.802	0.048	0.037
01C07	3.832	0.05	0.036
01D07	3.386	0.046	0.042
01E07	3.585	0.047	0.038
01F07	3.041	0.039	0.038
01G07	3.347	0.04	0.038
01H07	4.061	0.151	0.04
01A08	3.497	0.043	0.04
01B08	4.047	0.05	0.037
01C08	0.109	0.039	0.037
01D08	3.09	0.037	0.037
01E08	2.115	0.041	0.057
01F08	3.774	0.096	0.06
01G08	3.93	0.063	0.043
01H08	3.482	0.053	0.039
01A09	3.609	0.042	0.333
01B09	4.016	0.216	0.036
01C09	3.958	0.054	0.037
01D09	2.931	0.039	0.036
01E09	0.067	0.039	0.038
01F09	3.89	0.061	0.039
01G09	3.205	0.044	0.04
01H09	3.907	0.163	0.039
01A10	4.069	2.944	0.038
01B10	3.919	0.07	0.037
01C10	3.872	0.05	0.037
01D10	3.853	3.585	0.037
01E10	3.86	2.553	0.038
01F10	3.951	0.486	0.055
01G10	3.878	0.208	0.038
01H10	3.896	0.166	0.04
01A11	3.672	3.658	0.039
01B11	0.489	0.038	0.036
01C11	3.971	0.103	0.038
01D11	3.939	3.863	0.037
01E11	1.243	0.04	0.039
01F11	3.644	0.052	0.039
01G11	0.062	0.047	0.038
01H11	4.065	4.069	0.039
01A12	3.817	0.058	0.039
01B12	4.022	0.108	0.038
01C12	0.044	0.038	0.039
01D12	3.669	0.043	0.038
01E12	0.762	0.04	0.038
01F12	3.946	3.408	0.041
02A01	2.666	0.043	0.037
02B01	2.885	0.041	0.039
02C01	3.626	0.086	0.038
02D01	3.554	0.078	0.038
02E01	3.1	0.046	0.039
02F01	3.571	0.096	0.04
02G01	3.155	0.039	0.041
02H01	3.163	0.047	0.043
02A02	0.127	0.039	0.037
02B02	2.568	0.04	0.037
02C02	3.391	0.064	0.039
02D02	3.761	0.106	0.037
02E02	3.431	0.085	0.038
02F02	3.084	0.042	0.037
02G02	2.808	0.039	0.037
02H02	3.568	0.124	0.041
02A03	3.462	0.055	0.037
02B03	2.683	0.041	0.037
02C03	3.453	0.055	0.037
02D03	3.202	0.043	0.039
02E03	2.595	0.04	0.038
02F03	3.222	0.072	0.037
02G03	0.249	0.192	0.044
02H03	3.365	0.057	0.038
02A04	2.49	0.039	0.037
02B04	0.047	0.038	0.04
02C04	2.745	0.038	0.041
02D04	3.446	0.086	0.037
02E04	3.239	0.057	0.038
02F04	3.201	0.063	0.037
02G04	3.678	0.051	0.039
02H04	0.537	0.039	0.038
02A05	2.513	0.039	0.038
02B05	0.056	0.038	0.037
02C05	3.254	0.042	0.038
02D05	3.523	0.126	0.037
02E05	3.314	0.089	0.038
02F05	2.114	0.062	0.082
02G05	3.112	0.041	0.041
02H05	3.456	0.055	0.038
02A06	3.609	0.147	0.039
02B06	3.467	0.056	0.039
02C06	3.598	0.115	0.037
02D06	3.344	0.059	0.037
02E06	3.687	0.122	0.037
02F06	0.05	0.041	0.037
02A07	3.057	0.053	0.038
02B07	3.146	0.044	0.038
02C07	3.122	0.05	0.036
02D07	3.355	0.058	0.037
02E07	3.273	0.061	0.038
02F07	3.243	0.071	0.037
02G07	3.173	0.042	0.038
02H07	3.537	0.087	0.04
02A08	0.067	0.038	0.036
02B08	0.051	0.037	0.037
02C08	2.617	0.038	0.037
02D08	3.086	0.04	0.067
02E08	1.543	0.039	0.038
02F08	3.192	0.044	0.037
02G08	2.264	0.04	0.038
02H08	3.432	0.052	0.039
02A09	3.55	0.121	0.037
02B09	3.568	0.185	0.037
02C09	3.563	0.069	0.037
02D09	3.348	0.043	0.036
02E09	3.24	0.045	0.037
02F09	2.976	0.039	0.036
02G09	3.539	0.13	0.038
02H09	3.223	0.05	0.038
02A10	3.582	0.099	0.037
02B10	0.078	0.037	0.037
02C10	3.295	0.046	0.042
02D10	3.645	0.449	0.037
02E10	3.513	0.088	0.041
02F10	3.285	0.043	0.039
02G10	3.087	0.042	0.038
02H10	2.813	0.04	0.038
02A11	2.338	0.041	0.102
02B11	0.058	0.037	0.04
02C11	3.611	0.076	0.038
02D11	2.315	0.037	0.039
02E11	3.559	0.078	0.039
02F11	2.841	0.039	0.038
02G11	3.766	0.056	0.038
02H11	3.414	0.056	0.038
02A12	3.467	0.062	0.038
02B12	3.578	0.065	0.039
02C12	3.715	0.164	0.039
02D12	3.565	0.061	0.038
02E12	3.219	0.042	0.041
02F12	1.286	0.038	0.04
03A01	0.039	0.039	0.04
03B01	1.205	0.038	0.038
03C01	0.394	0.038	0.963
03D01	0.038	0.039	0.037
03E01	3.232	0.081	0.039
03F01	3.943	0.177	0.037
03G01	3.516	0.044	0.038
03H01	0.042	0.042	0.04
03A02	3.379	0.039	0.039
03B02	3.898	0.186	0.037
03C02	2.604	0.038	0.037
03D02	3.808	0.183	0.037
03E02	3.456	0.059	0.038
03F02	0.067	0.037	0.038
03G02	0.704	0.039	0.719
03H02	3.682	1.34	0.039
03A03	3.265	0.07	0.335
03B03	0.364	0.05	0.037
03C03	1.12	0.035	0.042
03D03	3.433	3.164	0.038
03E03	1.333	0.04	1.077
03F03	3.714	0.119	0.038
03G03	3.368	0.043	0.038
03H03	3.519	0.054	0.039
03A04	3.075	0.106	0.039
03B04	3.7	3.551	0.037
03C04	0.102	0.039	0.037
03D04	3.265	0.047	3.509
03E04	0.047	0.04	0.04
03F04	3.142	0.108	0.037
03G04	3.535	1.579	0.039
03H04	3.484	1.011	0.039
03A05	3.374	3.072	0.038
03B05	0.603	0.042	0.715
03C05	0.037	0.036	0.036
03D05	3.469	0.055	0.038
03E05	0.064	0.049	0.039
03F05	0.077	1.967	0.039
03G05	3.183	0.04	0.038
03H05	0.719	0.04	0.688
03A06	3.698	3.228	0.038
03B06	3.193	0.047	0.037
03C06	0.046	0.036	0.038
03D06	0.045	0.039	0.043
03E06	3.371	0.068	0.039
03F06	1.739	0.04	0.04
03A07	3.605	0.04	0.038
03B07	2.993	0.04	0.038
03C07	0.099	0.038	0.099
03D07	3.66	0.1	0.037
03E07	3.676	0.126	0.038
03F07	2.971	0.04	0.044
03G07	3.801	0.136	0.039
03H07	2.369	0.04	0.053
03A08	3.751	0.153	0.037
03B08	0.134	0.036	0.037
03C08	0.036	0.038	0.038
03D08	3.957	0.171	0.037
03E08	3.525	0.048	0.038
03F08	2.826	0.036	1.018
03G08	3.336	0.042	0.038
03H08	3.933	0.098	0.04
03A09	0.038	0.036	0.037
03B09	2.893	0.038	0.037
03C09	0.053	0.036	0.037
03D09	3.642	0.054	0.037
03E09	3.031	0.038	0.038
03F09	2.196	0.038	0.037
03G09	3.635	0.064	0.038
03H09	0.046	0.038	0.039
03A10	3.654	3.416	0.038
03B10	3.909	2.743	0.04
03C10	2.767	0.047	0.038
03D10	1.519	0.044	0.036
03E10	3.251	2.954	0.041
03F10	3.356	2.742	0.038
03G10	0.048	0.038	0.046
03H10	3.329	0.701	0.039
03A11	3.038	0.036	0.068
03B11	3.108	0.037	0.046
03C11	2.922	0.036	3.09
03D11	0.068	0.036	0.036
03E11	3.73	3.306	0.039
03F11	3.34	0.056	0.039
03G11	0.043	0.038	0.044
03H11	3.39	3.111	0.038
03A12	3.86	0.156	0.041
03B12	3.159	0.038	0.04
03C12	3.812	3.805	2.274
03D12	1.166	0.051	0.04
03E12	0.778	2.651	0.039
03F12	3.911	0.195	0.037
04A01	1.538	0.039	1.455
04B01	2.748	0.04	0.039
04C01	3.833	0.065	0.04
04D01	3.764	0.116	0.04
04E01	3.686	0.162	0.045
04F01	2.864	0.039	0.044
04G01	3.653	0.155	0.04
04H01	3.538	0.079	0.043
04A02	0.632	0.041	0.141
04B02	0.055	0.036	0.038
04C02	0.779	0.04	0.038
04D02	3.243	0.039	0.039
04E02	3.385	0.062	0.04
04F02	0.076	0.037	0.04
04G02	0.375	0.045	0.038
04H02	3.713	0.118	0.039
04A03	0.04	0.039	0.039
04B03	0.05	0.036	0.039
04C03	3.248	0.047	0.039
04D03	3.085	0.039	0.039
04E03	3.305	0.08	0.039
04F03	3.474	0.065	1.957
04G03	2.82	0.042	0.043
04H03	3.549	0.119	0.04
04A04	3.666	0.169	0.039
04B04	0.068	0.037	0.04
04C04	2.937	0.04	0.038
04D04	3.641	0.127	0.039
04E04	3.151	0.045	3.061
04F04	3.591	0.191	0.04
04G04	2.944	0.041	0.045
04H04	2.776	0.048	0.047
04A05	0.039	0.039	0.038
04B05	0.041	0.038	0.039
04C05	3.333	0.049	0.038
04D05	3.529	0.053	0.039
04E05	0.186	0.039	0.041
04F05	3.485	0.061	0.04
04G05	3.697	0.199	0.039
04H05	2.28	0.05	0.038
04A06	3.376	0.043	0.039
04B06	3.648	0.178	0.039
04C06	3.165	0.046	0.04
04D06	3.588	0.057	0.039
04E06	3.597	0.166	0.039
04F06	0.074	0.037	0.04
04A07	3.645	0.12	0.038
04B07	1.17	0.043	0.04
04C07	3.681	0.092	0.041
04D07	3.372	0.048	0.041
04E07	2.392	0.041	0.04
04F07	0.11	0.038	0.039
04G07	3.158	0.047	0.039
04H07	3.432	0.055	0.04
04A08	2.52	0.04	0.038
04B08	0.234	0.038	0.039
04C08	3.196	0.04	0.039
04D08	3.158	0.037	0.047
04E08	3.604	0.114	0.04
04F08	3.562	0.059	0.04
04G08	3.621	0.113	0.039
04H08	3.678	0.11	0.039
04A09	3.691	0.116	0.038
04B09	3.678	0.128	0.039
04C09	3.499	0.052	0.039
04D09	3.438	0.056	0.04
04E09	0.053	0.038	0.04
04F09	3.479	0.062	0.039
04G09	3.726	0.168	0.04
04H09	0.047	0.038	0.04
04A10	2.006	0.045	0.701
04B10	2.421	0.037	0.052
04C10	3.784	0.127	0.039
04D10	1.873	0.036	0.045
04E10	2.497	0.039	0.04
04F10	3.429	0.051	0.039
04G10	3.283	0.044	0.039
04H10	0.042	0.038	0.04
04A11	0.038	0.038	0.038
04B11	3.57	0.039	0.044
04C11	3.702	0.054	0.039
04D11	2.942	0.038	0.039
04E11	3.677	0.237	0.043
04F11	3.396	0.05	0.039
04G11	3.596	0.059	0.041
04H11	0.043	0.039	0.041
04A12	3.373	0.044	0.039
04B12	0.044	0.038	0.04
04C12	3.08	0.039	0.044
04D12	2.991	0.038	0.04
04E12	3.312	0.048	0.043
04F12	2.622	0.038	0.053
05A01	2.882	0.043	0.046
05B01	3.891	0.042	1.667
05C01	0.042	0.041	0.041
05D01	0.041	0.044	0.041
05E01	0.23	0.043	0.042
05F01	0.053	0.043	0.04
05G01	4.246	2.942	0.043
05H01	4.221	0.047	3.923
05A02	3.227	0.045	0.043
05B02	3.486	0.042	0.041
05C02	2.583	0.042	0.04
05D02	3.854	3.295	0.04
05E02	3.559	0.043	0.051
05F02	3.514	0.042	0.057
05G02	4.193	0.053	3.581
05H02	0.889	0.049	0.042
05A03	3.998	0.049	3.566
05B03	4.005	0.117	0.043
05C03	0.22	0.041	0.04
05D03	3.993	2.578	0.04
05E03	3.811	0.053	0.044
05F03	3.404	0.047	0.042
05G03	4.197	0.095	0.041
05H03	0.063	0.044	0.041
05A04	2.744	3.803	0.041
05B04	4.058	3.631	0.041
05C04	4.039	3.632	0.04
05D04	3.958	3.385	0.041
05E04	4.101	3.591	0.042
05F04	4.152	4.12	0.042
05G04	4.202	4	0.043
05H04	0.046	0.047	0.041
05A05	0.987	0.045	0.042
05B05	4.043	4.032	0.044
05C05	0.82	3.554	0.042
05D05	4.017	0.307	0.04
05E05	3.972	3.933	0.043
05F05	0.82	0.057	0.041
05G05	4.062	3.55	0.041
05H05	0.044	0.043	0.043
05A06	0.063	4.033	0.042
05B06	1.993	0.042	0.041
05C06	3.595	4.059	0.039
05D06	0.047	0.251	0.04
05E06	3.735	0.196	0.042
05F06	0.148	3.422	0.041
05A07	4.027	0.109	0.041
05B07	0.151	0.046	0.04
05C07	0.039	0.045	0.085
05D07	1.382	0.043	0.041
05E07	4.065	0.218	0.041
05F07	1.014	0.041	0.04
05G07	4.072	0.388	0.041
05H07	0.276	0.042	0.041
05A08	3.851	0.041	1.398
05B08	0.351	0.041	0.041
05C08	0.039	0.04	0.039
05D08	4.032	0.07	0.043
05E08	4.069	0.075	3.126
05F08	2.463	0.044	0.04
05G08	4.044	0.052	0.041
05H08	4.073	0.056	0.041
05A09	1.096	0.041	0.084
05B09	0.71	0.044	0.041
05C09	4.039	0.043	0.047
05D09	0.041	0.043	0.041
05E09	3.215	0.051	0.044
05F09	4.037	0.045	0.041
05G09	4.223	3.489	0.041
05H09	4.018	0.051	1.461
05A10	3.967	3.953	0.044
05B10	4.022	3.663	0.042
05C10	3.973	3.363	0.04
05D10	2.158	4.009	0.04
05E10	1.694	0.053	0.042
05F10	4.018	4.13	0.041
05G10	4.141	4.194	0.042
05H10	4.096	4.218	0.041
05A11	4.198	2.917	0.044
05B11	1.458	4.005	0.043
05C11	4.169	0.065	3.138
05D11	0.695	0.101	0.042
05E11	0.042	0.041	0.042
05F11	2.627	4.118	0.042
05G11	1.268	0.043	0.043
05H11	4.081	0.064	1.431
05A12	4.21	0.307	0.045
05B12	4.264	0.064	3.791
05C12	4.162	3.869	0.044
05D12	3.824	0.042	0.044
05E12	3.998	4.001	0.044
05F12	4.085	4.298	0.044
06A01	3.735	0.075	0.04
06B01	3.665	0.049	0.039
06C01	3.771	0.059	0.038
06D01	2.896	0.04	0.04
06E01	3.848	0.056	0.04
06F01	3.213	0.041	0.04
06G01	0.123	0.04	0.041
06H01	3.076	0.042	0.052
06A02	0.433	0.042	0.044
06B02	3.89	0.083	0.038
06C02	3.57	0.04	0.038
06D02	2.821	0.04	0.038
06E02	3.877	0.118	0.04
06F02	3.816	3.563	0.037
06G02	3.587	0.042	2.867
06H02	3.228	0.04	0.038
06A03	3.657	0.046	0.039
06B03	0.041	0.039	0.038
06C03	3.914	0.045	3.831
06D03	0.057	0.04	0.039
06E03	2.867	0.042	0.039
06F03	3.916	2.711	0.038
06G03	3.792	0.074	0.039
06H03	3.985	0.071	0.038
06A04	0.297	0.04	0.079
06B04	0.041	0.039	0.039
06C04	3.104	0.041	0.039
06D04	3.485	0.043	1.113
06E04	1.496	0.043	0.039
06F04	3.359	0.047	0.038
06G04	3.692	0.056	0.04
06H04	3.648	0.04	0.039
06A05	3.953	0.063	0.039
06B05	1.054	0.04	0.039
06C05	3.62	0.042	0.039
06D05	3.774	0.046	0.038
06E05	0.169	0.041	0.038
06F05	3.8	0.04	0.387
06G05	3.799	0.067	0.04
06H05	3.733	0.052	0.038
06A06	3.976	0.05	0.04
06B06	0.234	0.04	0.038
06C06	3.898	0.047	2.96
06D06	3.923	0.054	1.004
06E06	3.834	0.041	3.525
06F06	3.669	0.041	3.534
06A07	0.378	0.04	0.039
06B07	0.286	0.039	0.04
06C07	3.9	0.041	2.022
06D07	3.96	0.125	0.04
06E07	1.456	0.04	0.039
06F07	3.65	0.04	0.04
06G07	1.403	0.04	0.038
06H07	3.204	0.041	0.039
06A08	2.646	0.041	0.038
06B08	1.298	0.04	0.038
06C08	3.452	0.041	0.04
06D08	3.715	0.039	0.795
06E08	3.44	0.041	0.042
06F08	3.862	0.045	0.964
06G08	3.769	0.041	0.937
06H08	0.707	0.039	0.038
06A09	0.316	0.039	0.04
06B09	0.497	0.039	0.039
06C09	4.149	0.115	0.038
06D09	1.504	0.039	0.038
06E09	1.964	0.041	0.039
06F09	0.04	0.038	0.038
06G09	0.109	0.039	0.04
06H09	3.784	0.096	0.043
06A10	3.841	0.05	0.039
06B10	0.041	0.039	0.037
06C10	3.439	0.039	0.037
06D10	3.817	0.055	0.037
06E10	1.581	0.04	0.039
06F10	1.72	0.039	0.038
06G10	1.612	0.04	0.039
06H10	0.435	0.039	0.038
06A11	3.516	0.047	0.04
06B11	0.742	0.042	0.038
06C11	0.713	0.039	0.037
06D11	1.893	0.039	0.039
06E11	0.332	0.041	0.039
06F11	3.672	0.041	0.037
06G11	3.618	0.042	0.426
06H11	3.727	0.039	3.174
06A12	3.609	0.043	0.111
06B12	1.263	0.042	0.038
06C12	1.35	0.043	0.038
06D12	3.27	0.044	0.039
06E12	4.163	0.248	0.04
06F12	2.195	0.04	0.039

## Sheet: Fig1e
Clone ID	preF only - pH sensitive (s-1)		Clone ID	preF only - pH insensitive (s-1)		Clone ID	preF & postF (s-1)
01A03	0.000151		06H10	0.000284		05A04	1.8e-05
01H09	0.000247		06E05	0.00037		01H11	1.92e-05
01A04	0.000366		06G04	0.000459		05B11	6.15e-05
04C06	0.000478		03C02	0.0006		03B04	0.000238
06H03	0.000507		04F05	0.000669		03E12	0.000367
04C05	0.000526		05B02	0.00069		05F11	0.000537
02H02	0.000561		03B12	0.000813		01D10	0.000745
04D01	0.0006		05F02	0.00154		05G09	0.000969
04C03	0.000614		06A06	0.00157		05D03	0.00111
02A06	0.000617		06B01	0.00165		03F05	0.00123
06B02	0.000671		01B07	0.00196		05F10	0.0015
02B03	0.000683		01E08	0.00201		05F06	0.00191
03G05	0.00069		04B01	0.00222		03G04	0.00241
04F09	0.000834		04G04	0.00228		05F04	0.00249
01E05	0.000965		03F07	0.00246		05G04	0.00255
01A07	0.000997		04G03	0.00246		05C06	0.00286
04G07	0.00112		04D03	0.00248		05B05	0.00299
02G09	0.00114		03E09	0.0026		01B06	0.00381
04F10	0.00125		03B11	0.0027		03A05	0.00418
02E10	0.0013		04D08	0.00292		05C05	0.0152
03E02	0.00133		03H07	0.00293		05G10	0.0166
03E06	0.00134		04F01	0.00339		05G05	0.0182
06H09	0.00136		05C09	0.00358		05D04	0.0235
01C02	0.00142		05F03	0.0212		05C04	0.0244
04A09	0.00156		03A03	0.00298		05B04	0.0261
03A02	0.00198					05E12	0.029
01H03	0.00244					05B10	0.0291
01H05	0.00258
02G11	0.00259
01B01	0.00259
02B07	0.00268
05B03	0.00272
05E03	0.00277
06C01	0.00282
03F04	0.00301
05A12	0.00302
04C08	0.00302
01D03	0.00304
01G07	0.00309
03H03	0.00318
03B09	0.00319
06A11	0.00322
06A02	0.00333
06A03	0.0034
06D12	0.0034
04E07	0.00344
03G01	0.00346
05A07	0.00356
02D12	0.00365
05D08	0.00381
06D10	0.00395
03G03	0.00407
06C05	0.00412
01G08	0.00422
05G03	0.00459
02G01	0.00496
04A06	0.00497
01B09	0.00534
02C04	0.00564
02H05	0.00593
01D08	0.00644
06G03	0.00662
04D05	0.00679
02B01	0.00694
06F11	0.0072
04D02	0.0074
01E07	0.00769
06F04	0.008
01C05	0.00851
05H08	0.00851
06D05	0.00851
06D02	0.00863
02F04	0.00899
06C10	0.00939
06A05	0.00949
05A02	0.0101
02H01	0.0118
02A02	0.0118
05D12	0.0137
01A02	0.0402
03B08	0.00179
03B03	0.00913

## Sheet: Fig2a
RV3 and VHH In vitro Neutralization Experiments (Data for Figures 2a and S3a and Table S1)
Experiment 1 Raw Data (eGFP fluorescence)
		1	2	3	4	5	6	7	8	9	10	11	12	13	14	15	16	17	18	19	20	21	22	23	24
	A	1807100928	2003370496	2016682112	1838604928	1789228288	1817970944	1850904960	1777306240	1663380352	1779086848	1627183616	1877921536	1904919552	1877196672	1672504576	1566294656	1585759488	1719047552	1662853760	1720002944	1673908608	1690388096	396215	175493
	B	1775808128	1777341056	1811910528	1642994304	1492355456	1739289088	1861235712	1757521408	1526522240	1656656768	1629047424	1563494016	1572246656	1581210624	1644225024	1512367232	1652995200	1521954944	1691889664	1611773312	1561651456	1585337216	253728	106715
	C	535800448	1774941952	1593954688	1561568256	1422689280	1426959616	1693773824	1641049216	1250200576	1684115968	1598140032	1554329984	1494395264	1582469120	1468223232	1545564416	1444796416	1408073088	1633602688	1642548608	1494611072	1495251200	180644	163085
	D	1306160000	1104309376	1441780224	1240301440	1454121472	1570537472	1525518336	1540678912	1330268544	1570332288	1421822080	1618641280	1306185216	1491372032	1515921152	1447308416	1307415040	1423949056	1516864256	1488671232	1327735808	1467508608	157351	105229
	E	416392	249758	769210	102850	15105834	2851476	601075008	526418688	1464443776	1471657088	1598266880	1647825408	1502389888	1556328448	1583124096	1567152896	1642703488	1736839936	1603949312	1735492352	1407762432	1564140160	177563	131071
	F	290305	1358221	564660	104608496	368812	1104778	6039916	880705	1095807616	1414188032	1580820096	1608795008	1450170240	1609267584	1617824256	1697828480	1591502336	1608481024	1598628864	1483388288	1518872192	1551825792	627865	153854
	G	1234534272	1186162048	1660196224	1374190848	1466953216	1608624640	1595623424	1550397824	1364771584	1585136256	1674691712	1465277440	1549074048	1526110592	1664225792	1660923648	1401517952	1510810880	1532356480	1610916608	1529243392	1586344960	1239607	381794
	H	1575295872	1599195776	1641748736	1615543424	1376470912	1526859136	1519776256	1353021056	1359724928	1370672256	1604982272	1526197888	1502622336	1517963520	1688583424	1575932288	1402609152	1378732160	1487965184	1509581312	1376045696	1330266112	306043	1518200
	I	1637457152	1790999808	1714439936	1711784832	1621699456	1723031168	1778040064	1716117376	1338594816	1740871296	1704499712	1813013632	1692050304	1679620096	1590490240	1734567680	1344201216	1533289472	1509501952	1513091200	1502757248	1448688512	142413	142192
	J	301097	382202	34258356	51323808	1548409088	1626429440	1691480704	1640543104	1624367104	1738263808	1613159936	1601418240	1601006464	1741847040	1631090560	1711363328	1471612800	1537310080	1599923840	1534697728	1463286144	1345458816	111096	113813
	K	1764173312	1691700992	1607063808	1620651136	1551578240	1701565184	1722594560	1640234496	1564157184	1706232448	1690046720	1722500864	1514907008	1816289024	1604445312	1476485248	1480124288	1353396352	1456615552	1569004416	1445902592	1327513216	128133	204530
	L	1558686080	1467767936	1448574080	1488853888	1522720640	1707606656	1560018816	1571822080	1376468480	1499238144	1551585024	1593750656	1468312832	1656153088	1641170560	1518760320	1362966272	1369014016	1429821696	1545014528	1361007616	1444510848	3067905	518931
	M	1501636480	1592042624	1739624960	1749304320	1548193920	1605357440	1630219776	1610684032	1594022272	1544153344	1628331136	1818135808	1587866624	1605769984	1632185728	1593005568	1437050496	1604949632	1487570688	1466305152	1364136064	1357564544	1325904	59818
	N	1602039040	1660919040	1587669760	1820972800	1608148736	1720659456	1495728128	1634566016	1597897984	1680587136	1630732672	1651351168	1699944960	1421165696	1641231360	1594175232	1592315392	1616397952	1614976128	1590235776	1581853952	1506817280	131020	1300003
	O	1592997120	1654902400	1709980800	1619213056	1598731264	1708692864	1528890240	1708606464	1513722496	1699926400	1647750784	1598792704	1641947648	1658044288	1614731520	1559340800	1462451328	1587916928	1591894400	1687886848	1441103232	1493312000	73412	345548
	P	1472824064	1735174016	1802839424	1752562816	1562481792	1630690176	1678931712	1711017344	1404999808	1634473216	1571977856	1629598080	1469557248	1817821312	1738549504	1599902976	1372541568	1474984192	1388543744	1554286208	1420326528	1355395328	148011	901619
Experiment 1 Plate Layout
	9 sdAb dilutions (M):	1.2e-06	1.2e-06	1.2e-07	1.2e-07	1.2e-08	1.2e-08	1.2e-09	1.2e-09	1.2e-10	1.2e-10	1.2e-11	1.2e-11	1.2e-12	1.2e-12	1.2e-13	1.2e-13	1.2e-14	1.2e-14	VC	VC	VC	VC	CC	CC		VC: Virus Control
sdAb		1	2	3	4	5	6	7	8	9	10	11	12	13	14	15	16	17	18	19	20	21	22	23	24		CC: Cell Control
-	A
-	B
sdAbPIV06H10	C	C1	C1	C1	C1	C1	C1	C1	C1	C1	C1	C1	C1	C1	C1	C1	C1	C1	C1	VC	VC	VC	VC	CC	CC
sdAbPIV06E05	D	C2	C2	C2	C2	C2	C2	C2	C2	C2	C2	C2	C2	C2	C2	C2	C2	C2	C2	VC	VC	VC	VC	CC	CC
sdAbPIV01D10	E	C3	C3	C3	C3	C3	C3	C3	C3	C3	C3	C3	C3	C3	C3	C3	C3	C3	C3	VC	VC	VC	VC	CC	CC
sdAbPIV03B04	F	C4	C4	C4	C4	C4	C4	C4	C4	C4	C4	C4	C4	C4	C4	C4	C4	C4	C4	VC	VC	VC	VC	CC	CC
sdAbPIV01H11	G	C5	C5	C5	C5	C5	C5	C5	C5	C5	C5	C5	C5	C5	C5	C5	C5	C5	C5	VC	VC	VC	VC	CC	CC
sdAbPIV05B11	H	C6	C6	C6	C6	C6	C6	C6	C6	C6	C6	C6	C6	C6	C6	C6	C6	C6	C6	VC	VC	VC	VC	CC	CC
sdAbPIV05A04	I	C7	C7	C7	C7	C7	C7	C7	C7	C7	C7	C7	C7	C7	C7	C7	C7	C7	C7	VC	VC	VC	VC	CC	CC
sdAbPIV05D03	J	C8	C8	C8	C8	C8	C8	C8	C8	C8	C8	C8	C8	C8	C8	C8	C8	C8	C8	VC	VC	VC	VC	CC	CC
sdAbPIV05F11	K	C9	C9	C9	C9	C9	C9	C9	C9	C9	C9	C9	C9	C9	C9	C9	C9	C9	C9	VC	VC	VC	VC	CC	CC
-	L
-	M
-	N
-	O
-	P
Experiment 1 % Inhibition Calculations
		Mean	Median	Std. Dev.		S/B	S/N	Z'	%CV
	VC	1.50583e+09	1509541632	9.33173e+07		4529.21	3724.91	0.813242	6.19705
	CC	332471	160218	404171
	SDPIV06H10	0.644326	-0.17875	-0.0585326	-0.0370206	0.0552271	0.0523906	-0.124836	-0.0898143	0.169799	-0.118421	-0.0613127	-0.0322127	0.00759777	-0.0509036	0.024982	-0.0263903	0.0405428	0.0649356
	SDPIV06E05	0.132629	0.266705	0.0425463	0.176375	0.0343489	-0.0429782	-0.0130751	-0.0231452	0.116616	-0.0428419	0.0558031	-0.0749302	0.132613	0.00960589	-0.00670038	0.0388743	0.131796	0.0543903
	SDPIV01D10	0.999944	1.00005	0.99971	1.00015	0.990187	0.998327	0.600968	0.650557	0.0274925	0.0227012	-0.0613969	-0.0943152	0.0022875	-0.0335401	-0.0513386	-0.0407301	-0.0909131	-0.153441
	SDPIV03B04	1.00003	0.999319	0.999846	0.930737	0.999976	0.999487	0.996209	0.999636	0.272352	0.0608739	-0.0498082	-0.06839	0.0369734	-0.0687039	-0.0743875	-0.127529	-0.0569037	-0.0681815
	SDPIV01H11	0.180205	0.212336	-0.102532	0.0874412	0.0258256	-0.0682769	-0.0596411	-0.0296008	0.0936978	-0.0526752	-0.112161	0.0269387	-0.0287216	-0.0134685	-0.105209	-0.103015	0.0692897	-0.00330598
	SDPIV05B11	-0.0461389	-0.0620139	-0.0902789	-0.0728725	0.0859267	-0.0139657	-0.00926106	0.101503	0.0970499	0.0897784	-0.0658575	-0.0135265	0.0021331	-0.00805699	-0.121388	-0.0465616	0.0685649	0.0844247
	SDPIV05A04	-0.0874283	-0.189416	-0.138563	-0.136799	-0.0769616	-0.144269	-0.180808	-0.139677	0.111085	-0.156119	-0.13196	-0.204038	-0.123691	-0.115434	-0.0562315	-0.151932	0.107361	-0.018237
	SDPIV05D03	1.00002	0.999967	0.977465	0.96613	-0.0282799	-0.0801034	-0.123312	-0.0894781	-0.0787335	-0.154387	-0.0712894	-0.0634902	-0.0632167	-0.156767	-0.0831994	-0.136519	0.0227306	-0.0209076
	SDPIV05F11	-0.171597	-0.123459	-0.0672401	-0.0762652	-0.0303849	-0.130011	-0.143979	-0.0892731	-0.0387402	-0.133111	-0.12236	-0.143917	-0.00602676	-0.206214	-0.0655008	0.0194942	0.017077	0.101254
Experiment 2-1 Raw Data (eGFP fluorescence)
		1	2	3	4	5	6	7	8	9	10	11	12	13	14	15	16	17	18	19	20	21	22	23	24
	A	38012	90710	170198	107690	345940	785600	57870608	105959560	1857020288	1979806208	2042838528	2038527616	1877529728	1932758912	2067178880	1973651456	1969544960	1962922112	1960917632	2059283584	1892195456	1920642560	2186967	44993
	B	862289408	379921	1986358912	1895368576	1881025024	2021992576	2006536704	1846325504	1803055488	1953306240	1795903744	1872618624	1897279616	1821199232	1916117632	1920888960	1877039232	1899548672	1845071104	1894631680	1800488448	1773075712	185245	189150
	C	1968546176	2083144320	1934953600	1978749440	1740617344	1897728640	1921573504	1906405760	1786496384	1902483584	1799528320	1915326848	1832868352	1836149888	1943418880	1927690496	1836030976	1896622592	1940058240	1947415424	1799462272	1788369792	123776	169399
	D	1911513088	1933289088	1800602752	1840572544	1669159424	1878590336	1797733376	1821946112	1715182336	1809633280	1731764736	1860329344	1680281216	1903258112	1797661568	1866531072	1664884864	1877177984	1862076672	1964089216	1562211584	1890306688	1304723	678488
	E	293396	6063856	1326870	35682	47643	64704	83790512	24700600	1706972032	1764163584	1792921856	1866128128	1875942912	1751442944	1925419136	1895635456	1865989376	1826284416	1931003776	1890161920	1726456320	1843231616	96279	616912
	F	761488	294519	1333078400	1397379712	1793793664	1842421248	1898777344	1747538304	1719606784	1916726272	1926311424	1864245888	1883653376	1927078656	1872641664	1824089984	1778046848	1768271488	1787116160	1947071232	1804123776	1868666368	2264893	309941
	G	158402	425637	24267	23589	210218	27062	222043744	438755392	1629995776	1824504960	1930223616	2033620608	1823948672	1915483264	1940358528	1910822144	1770912512	1870829824	1798238848	1909463936	1810164736	1722196992	105138	186004
	H	64075	103165	212959	33710	41063	5346868	71408448	134352432	1639422848	1781297664	1916717568	1908195712	1873905792	1911059584	1761299712	1896788096	1740035584	1687499904	1767584256	1951270912	1833788928	1775625088	124364	285094
	I	537739	140244	790970	56904	1497791232	1523376256	1965595136	1827792640	1778701568	2073481344	2006071936	1965807616	1915568128	1851878656	1950937472	1883359104	1700071552	1822938240	1894018304	1886715264	1822529024	1691995392	2309650	334914
	J	1341897728	1448309376	1875652608	1794116736	1939568384	1935616768	1850952832	1843944832	1885283072	1901315840	1888317568	2090246272	1883516544	2062932864	1937290752	1784727680	1790712320	1683737984	1756197632	1944778624	1880653440	1706180992	58191	273754
	K	1756259968	1152771072	1887795968	1877772032	1884099968	1908146432	1807543296	1947476096	1800997760	1917820416	1790664064	1903047808	1815633280	1943508480	2079170176	1868923008	1528246272	1746945792	1789552512	1954892928	1855680384	1761111424	1567166	352617
	L	490025696	512313248	1846548352	1900556544	1839867520	1902505088	1739826944	1873686144	1726108032	1813908352	1801680256	1893555968	1834416768	1938425344	1938412416	1693914112	1705032832	1785169792	1781240576	1914664064	1771457152	1704751872	318047	220153
	M	50873	234668	25989800	45799208	1577277184	1776548992	1939775488	1913916160	1831248128	1897095808	1884545792	1957975680	1943390976	1879330176	1848009600	1842151040	1751073408	1773266688	1861648512	1934390912	1833763200	1691115264	34691	152966
	N	1944602880	1985550080	1867401856	2002031104	1935711488	1949826176	1853771904	2056007552	1787378304	1909531392	1963125248	1810502144	1864315392	2033142912	2028467584	1943183616	1789726976	1798654208	1953671552	1849912448	1801357184	1767606400	927258	878055
	O	126345	107647	87709	39007	140149	148434	178296560	242081616	1711044608	1845833856	1813715456	1809457408	1787009408	1842338048	1908980608	1855248000	1793961088	1919058432	1889766656	1888114304	1797189760	1621254656	63359	187522
	P	455593	662991	971838	60780	86648	45231	17598078	294361	1622325888	1836330368	2016559360	2003959040	1838609152	1935315968	1922498944	1990043136	1807982976	1831452544	1873112832	1858378368	1833593472	1726752768	1006093	97958
Experiment 2-1 Plate Layout
	9 sdAb dilutions (M):	1.2e-06	1.2e-06	1.2e-07	1.2e-07	1.2e-08	1.2e-08	1.2e-09	1.2e-09	1.2e-10	1.2e-10	1.2e-11	1.2e-11	1.2e-12	1.2e-12	1.2e-13	1.2e-13	1.2e-14	1.2e-14	VC	VC	VC	VC	CC	CC		VC: Virus Control
sdAb		1	2	3	4	5	6	7	8	9	10	11	12	13	14	15	16	17	18	19	20	21	22	23	24		CC: Cell Control
sdAbPIV01A03	A	C1	C1	C1	C1	C1	C1	C1	C1	C1	C1	C1	C1	C1	C1	C1	C1	C1	C1	VC	VC	VC	VC	CC	CC
sdAbPIV01A04	B	C2	C2	C2	C2	C2	C2	C2	C2	C2	C2	C2	C2	C2	C2	C2	C2	C2	C2	VC	VC	VC	VC	CC	CC
sdAbPIV01B07	C	C3	C3	C3	C3	C3	C3	C3	C3	C3	C3	C3	C3	C3	C3	C3	C3	C3	C3	VC	VC	VC	VC	CC	CC
sdAbPIV01E08	D	C4	C4	C4	C4	C4	C4	C4	C4	C4	C4	C4	C4	C4	C4	C4	C4	C4	C4	VC	VC	VC	VC	CC	CC
sdAbPIV01H09	E	C5	C5	C5	C5	C5	C5	C5	C5	C5	C5	C5	C5	C5	C5	C5	C5	C5	C5	VC	VC	VC	VC	CC	CC
sdAbPIV02B03	F	C6	C6	C6	C6	C6	C6	C6	C6	C6	C6	C6	C6	C6	C6	C6	C6	C6	C6	VC	VC	VC	VC	CC	CC
sdAbPIV02E10	G	C7	C7	C7	C7	C7	C7	C7	C7	C7	C7	C7	C7	C7	C7	C7	C7	C7	C7	VC	VC	VC	VC	CC	CC
sdAbPIV02H02	H	C8	C8	C8	C8	C8	C8	C8	C8	C8	C8	C8	C8	C8	C8	C8	C8	C8	C8	VC	VC	VC	VC	CC	CC
sdAbPIV03A02	I	C9	C9	C9	C9	C9	C9	C9	C9	C9	C9	C9	C9	C9	C9	C9	C9	C9	C9	VC	VC	VC	VC	CC	CC
sdAbPIV03A03	J	C10	C10	C10	C10	C10	C10	C10	C10	C10	C10	C10	C10	C10	C10	C10	C10	C10	C10	VC	VC	VC	VC	CC	CC
sdAbPIV03B08	K	C11	C11	C11	C11	C11	C11	C11	C11	C11	C11	C11	C11	C11	C11	C11	C11	C11	C11	VC	VC	VC	VC	CC	CC
sdAbPIV03C02	L	C12	C12	C12	C12	C12	C12	C12	C12	C12	C12	C12	C12	C12	C12	C12	C12	C12	C12	VC	VC	VC	VC	CC	CC
sdAbPIV03E06	M	C13	C13	C13	C13	C13	C13	C13	C13	C13	C13	C13	C13	C13	C13	C13	C13	C13	C13	VC	VC	VC	VC	CC	CC
sdAbPIV03E09	N	C14	C14	C14	C14	C14	C14	C14	C14	C14	C14	C14	C14	C14	C14	C14	C14	C14	C14	VC	VC	VC	VC	CC	CC
sdAbPIV04C03	O	C15	C15	C15	C15	C15	C15	C15	C15	C15	C15	C15	C15	C15	C15	C15	C15	C15	C15	VC	VC	VC	VC	CC	CC
sdAbPIV04C06	P	C16	C16	C16	C16	C16	C16	C16	C16	C16	C16	C16	C16	C16	C16	C16	C16	C16	C16	VC	VC	VC	VC	CC	CC
Experiment 2-1 % Inhibition Calculations
		Mean	Median	Std. Dev.		S/B	S/N	Z'	%CV
	VC	1836945450	1844151360	9.12227e+07		3329.73	2727.6	0.849875	4.966
	CC	551680	246954	673263
	sdAbPIV01A03	1.00028	1.00025	1.00021	1.00024	1.00011	0.999873	0.968787	0.942601	-0.0109317	-0.0777942	-0.112118	-0.109771	-0.0221	-0.0521748	-0.125373	-0.0744426	-0.0722065	-0.0686
	sdAbPIV01A04	0.530745	1.00009	-0.0813624	-0.0318141	-0.0240033	-0.100767	-0.0923502	-0.00510787	0.0184546	-0.0633637	0.0223491	-0.0194257	-0.0328547	0.00857453	-0.0431129	-0.0457111	-0.0218329	-0.0340903
	sdAbPIV01B07	-0.0716626	-0.134066	-0.0533699	-0.0772187	0.052455	-0.0330992	-0.0460838	-0.0378243	0.0274718	-0.0356885	0.0203753	-0.0426822	0.00222017	0.00043322	-0.0579796	-0.0494148	0.000497973	-0.0324969
	sdAbPIV01E08	-0.0406055	-0.0524635	0.0197903	-0.00197512	0.0913671	-0.0226775	0.0213528	0.00816782	0.0663056	0.0148727	0.0572757	-0.0127336	0.0853108	-0.0361103	0.0213919	-0.0161107	0.0936948	-0.0219084
	sdAbPIV01H09	1.00014	0.996998	0.999578	1.00028	1.00027	1.00027	0.954673	0.98685	0.0707764	0.039633	0.0239729	-0.0158913	-0.0212359	0.04656	-0.0481779	-0.0319594	-0.0158157	0.00580542
	sdAbPIV02B03	0.999886	1.00014	0.274379	0.239364	0.0234981	-0.00298182	-0.0336703	0.0486863	0.0638962	-0.0434443	-0.0486638	-0.0148663	-0.0254346	-0.0490816	-0.0194382	0.00700039	0.032073	0.0373961
	sdAbPIV02E10	1.00021	1.00007	1.00029	1.00029	1.00019	1.00029	0.879387	0.761378	0.112694	0.00677441	-0.0507942	-0.107099	0.00707734	-0.0427674	-0.0563131	-0.0402292	0.0359579	-0.0184516
	sdAbPIV02H02	1.00027	1.00024	1.00018	1.00028	1.00028	0.997389	0.961415	0.927139	0.10756	0.0303028	-0.0434395	-0.038799	-0.0201266	-0.0403585	0.0411925	-0.032587	0.0527718	0.0813799
	sdAbPIV03A02	1.00001	1.00022	0.99987	1.00027	0.184685	0.170753	-0.0700556	0.00498412	0.0317164	-0.128805	-0.0920971	-0.0701713	-0.0428136	-0.00813181	-0.0620738	-0.0252743	0.0745341	0.00762756
	sdAbPIV03A03	0.269576	0.21163	-0.0210778	0.0233222	-0.0558829	-0.053731	-0.00762766	-0.00381148	-0.026322	-0.0350526	-0.0279745	-0.137934	-0.0253601	-0.12306	-0.0546426	0.028435	0.025176	0.0834284
	sdAbPIV03B08	0.0439369	0.372564	-0.0276904	-0.0222319	-0.0256778	-0.0387722	0.0160108	-0.060189	0.0195752	-0.0440401	0.0252023	-0.0359957	0.0116054	-0.0580284	-0.131902	-0.0174132	0.168101	0.0490089
	sdAbPIV03C02	0.733459	0.721323	-0.00522922	-0.0346391	-0.0015912	-0.0357002	0.0528854	-0.020007	0.060356	0.0125447	0.0192035	-0.030827	0.00137698	-0.0552604	-0.0552534	0.0778871	0.0718324	0.0281942
	sdAbPIV03E06	1.00027	1.00017	0.986148	0.975361	0.141401	0.0328886	-0.0559956	-0.0419141	0.00310245	-0.0327546	-0.0259206	-0.0659065	-0.0579644	-0.0230804	-0.00602493	-0.00283468	0.0467612	0.034676
	sdAbPIV03E09	-0.0586244	-0.080922	-0.0165849	-0.0898967	-0.0537826	-0.0614687	-0.00916277	-0.119289	0.0269916	-0.0395263	-0.0687106	0.0143996	-0.0149042	-0.106838	-0.104293	-0.0578515	0.0257126	0.0208513
	sdAbPIV04C03	1.00023	1.00024	1.00025	1.00028	1.00022	1.00022	0.90321	0.868476	0.0685587	-0.00484014	0.0126498	0.0149685	0.0271924	-0.00293652	-0.0392264	-0.00996657	0.0234069	-0.0447143
	sdAbPIV04C06	1.00005	0.999939	0.999771	1.00027	1.00025	1.00028	0.990717	1.00014	0.11687	0.00033494	-0.0978079	-0.0909465	-0.000905961	-0.0535672	-0.0465878	-0.0833687	0.0157714	0.00299114
Experiment 2-2 Raw Data (eGFP fluorescence)
		1	2	3	4	5	6	7	8	9	10	11	12	13	14	15	16	17	18	19	20	21	22	23	24
	A	1813249280	1967254784	2243434496	2147670784	2199297280	2168583168	2175755520	2152092928	2116547840	2164141824	2067820672	2145342720	2183903744	2162265856	2076942592	2147448960	2088468608	2071736192	2149455872	2188296704	2062040832	2087594752	193123	55185
	B	129667	154145	1546466688	1447639680	1857725312	2099759104	1959471360	2054248064	1900690944	1863116928	1874188544	2004332800	2086721792	1878279296	2123259520	2105924992	1964997888	2025452544	2115718784	2080347776	2139272064	2015189888	56376	116963
	C	2200559104	2085518336	2068628992	2150880768	2035621248	2056500608	2056572160	2135514496	1951996544	2096114432	2040310144	2156684032	1870021248	1957731200	2061594368	2070008832	1845151232	1928851584	2006221952	1987662208	2012761216	1958178048	303387	62807
	D	2025319808	2081363840	1941154176	1923502208	1823956480	2007696512	1890998272	1974929792	1723655168	1907688576	1957302528	1915594624	1835201664	1913085824	1987130112	1907212800	1809071872	2015672960	2018908800	2084778752	1926209280	2054894848	2801759	82547
	E	2216987136	2094041600	2077654912	2179901696	1937784704	1961177216	1954442368	2020248832	1983404672	2026679552	1983464320	1824618112	1819051008	1953797120	2021623296	2072923648	1921231872	1900147712	2017048320	1949876352	1828061696	1952140544	2285979	210374
	F	5836315	93351	1559944064	1523436032	1856510720	1954437120	1788455296	1823247360	1921041152	2023564416	1891459584	1958298240	1827692800	1977388288	2010731136	1972752000	1970229632	1910435712	1955031424	2155850752	1996996224	1950130432	103971	2086933
	G	2226617600	2065411456	1973298688	2135674240	1969951872	2115243648	2036753536	2121048064	1831707392	1906965504	2115865600	2029754752	1966148736	2026734976	2140343296	2127808384	1914224768	1849469696	1853151488	2058101248	1916711808	2012091136	210943	4356674
	H	1848291712	1971646464	1970206080	1822882176	1800716544	1967221376	1784092416	1952573824	1702079616	1831165696	1895840000	1874602752	1943102464	1990491904	1921451648	1888626944	1802342400	1915659904	1868635520	2001715584	1866659328	1889225600	288358	3127409
	I	2219090176	2199729664	2240977664	2253142272	2029988352	2045593344	2034792192	1958276608	2056957312	2099478272	2149952768	2241104128	2135200512	2056112384	2015483008	2095531776	2060081792	1920878464	1928260608	1924822400	2049119616	1892491008	334038	578070
	J	2030101632	2080889216	2068872960	2009986048	1919572480	1954220160	2007944960	1919011328	1855848832	1939847424	1932321280	2025906432	2038870656	2064593536	2124117504	1898602496	1849464448	1994761088	1935519872	2048194816	1920636160	1880501376	484960	368636
	K	292863	531559	964596992	925627136	2081084672	2058850048	1970318720	2085604864	1964554112	2054869248	1937421440	2174752512	2102397696	2085360768	2060270208	1948682240	1914560512	1833592960	1934100096	2045794304	2038180096	2046495744	52931	440543
	L	1877439488	1916427008	1973276800	1977022592	1922746112	1971723648	2008880512	2047364864	1749877504	1967163008	2010193152	2003968640	1906196864	2085015552	2020453888	1702089856	1850729984	1775458432	1890235264	1962137600	1830286208	1872714112	53358	100729
	M	1335099264	1415502720	2234906880	2139030016	2063723520	2172360192	2025648640	2179712512	2116175104	2164893952	2173339904	2146833408	2118169856	2097143424	2126354816	2056995328	1870708096	1933892224	2033446912	1945691520	2055871488	1957052288	419985	512308
	N	17762120	56781120	1646539008	1652800128	1997227904	2064119168	1995030400	2151737088	2083583104	2007306240	2071145600	2111545344	2103721728	2095955328	2060046080	2105147008	1902288768	1904515200	2043581056	2117862400	1953494528	1957537920	823849	3633711
	O	411162	43983	63449	284626	250286	5029642	598971264	962960704	2040839168	2110690944	2194998272	2188945664	2204403200	2121609984	2075997824	2086684032	2138395008	1969722624	2001181952	2105032192	1965262848	2033308544	10620444	33112
	P	1377490	128165	887884	596952	301792	2092908	282873	3204724	1660890240	1762174720	2151982336	2140127104	2040647808	2177413888	2063139328	2055824128	2076905344	2004091904	2102879872	2114375168	2043255168	1922402432	480771	543975
Experiment 2-2 Plate Layout
	9 sdAb dilutions (M):	1.2e-06	1.2e-06	1.2e-07	1.2e-07	1.2e-08	1.2e-08	1.2e-09	1.2e-09	1.2e-10	1.2e-10	1.2e-11	1.2e-11	1.2e-12	1.2e-12	1.2e-13	1.2e-13	1.2e-14	1.2e-14	VC	VC	VC	VC	CC	CC		VC: Virus Control
sdAb		1	2	3	4	5	6	7	8	9	10	11	12	13	14	15	16	17	18	19	20	21	22	23	24		CC: Cell Control
sdAbPIV04D03	A	C1	C1	C1	C1	C1	C1	C1	C1	C1	C1	C1	C1	C1	C1	C1	C1	C1	C1	VC	VC	VC	VC	CC	CC
sdAbPIV04E07	B	C2	C2	C2	C2	C2	C2	C2	C2	C2	C2	C2	C2	C2	C2	C2	C2	C2	C2	VC	VC	VC	VC	CC	CC
sdAbPIV04F05	C	C3	C3	C3	C3	C3	C3	C3	C3	C3	C3	C3	C3	C3	C3	C3	C3	C3	C3	VC	VC	VC	VC	CC	CC
sdAbPIV04G04	D	C4	C4	C4	C4	C4	C4	C4	C4	C4	C4	C4	C4	C4	C4	C4	C4	C4	C4	VC	VC	VC	VC	CC	CC
sdAbPIV05B02	E	C5	C5	C5	C5	C5	C5	C5	C5	C5	C5	C5	C5	C5	C5	C5	C5	C5	C5	VC	VC	VC	VC	CC	CC
sdAbPIV05E03	F	C6	C6	C6	C6	C6	C6	C6	C6	C6	C6	C6	C6	C6	C6	C6	C6	C6	C6	VC	VC	VC	VC	CC	CC
sdAbPIV05F02	G	C7	C7	C7	C7	C7	C7	C7	C7	C7	C7	C7	C7	C7	C7	C7	C7	C7	C7	VC	VC	VC	VC	CC	CC
sdAbPIV06A02	H	C8	C8	C8	C8	C8	C8	C8	C8	C8	C8	C8	C8	C8	C8	C8	C8	C8	C8	VC	VC	VC	VC	CC	CC
sdAbPIV06A06	I	C9	C9	C9	C9	C9	C9	C9	C9	C9	C9	C9	C9	C9	C9	C9	C9	C9	C9	VC	VC	VC	VC	CC	CC
sdAbPIV06B01	J	C10	C10	C10	C10	C10	C10	C10	C10	C10	C10	C10	C10	C10	C10	C10	C10	C10	C10	VC	VC	VC	VC	CC	CC
sdAbPIV06B02	K	C11	C11	C11	C11	C11	C11	C11	C11	C11	C11	C11	C11	C11	C11	C11	C11	C11	C11	VC	VC	VC	VC	CC	CC
sdAbPIV06C05	L	C12	C12	C12	C12	C12	C12	C12	C12	C12	C12	C12	C12	C12	C12	C12	C12	C12	C12	VC	VC	VC	VC	CC	CC
sdAbPIV06G04	M	C13	C13	C13	C13	C13	C13	C13	C13	C13	C13	C13	C13	C13	C13	C13	C13	C13	C13	VC	VC	VC	VC	CC	CC
sdAbPIV06H03	N	C14	C14	C14	C14	C14	C14	C14	C14	C14	C14	C14	C14	C14	C14	C14	C14	C14	C14	VC	VC	VC	VC	CC	CC
sdAbPIV01D10	O	C15	C15	C15	C15	C15	C15	C15	C15	C15	C15	C15	C15	C15	C15	C15	C15	C15	C15	VC	VC	VC	VC	CC	CC
sdAbPIV03B04	P	C16	C16	C16	C16	C16	C16	C16	C16	C16	C16	C16	C16	C16	C16	C16	C16	C16	C16	VC	VC	VC	VC	CC	CC
Experiment 2-2 % Inhibition Calculations
		Mean	Median	Std. Dev.		S/B	S/N	Z'	%CV
	VC	1995479450	2001448768	8.56772e+07		1782.46	955.339	0.86798	4.29357
	CC	1.11951e+06	351337	2.08759e+06
	sdAbPIV04D03	0.0913728	0.0141522	-0.124328	-0.0763109	-0.102197	-0.0867966	-0.0903929	-0.0785282	-0.0607054	-0.0845697	-0.0362729	-0.0751435	-0.0944786	-0.083629	-0.0408468	-0.0761996	-0.0466261	-0.0382362
	sdAbPIV04E07	1.0005	1.00048	0.225141	0.274695	0.0690719	-0.0522873	0.018055	-0.0294674	0.0475283	0.0663684	0.060817	-0.00443919	-0.0457502	0.0587658	-0.0640707	-0.0553789	0.0152839	-0.0150289
	sdAbPIV04F05	-0.10283	-0.0451468	-0.0366782	-0.0779204	-0.0201277	-0.0305969	-0.0306327	-0.0702155	0.0218029	-0.0504598	-0.0224787	-0.0808302	0.0629065	0.0189275	-0.0331509	-0.0373701	0.0753767	0.0334081
	sdAbPIV04G04	-0.0149624	-0.0430636	0.0272395	0.0360904	0.086004	-0.00612581	0.0523883	0.0103039	0.136297	0.0440196	0.0191424	0.0400554	0.0803655	0.0413133	0.00418647	0.0442581	0.0934674	-0.0101253
	sdAbPIV05B02	-0.111067	-0.0494204	-0.0412039	-0.0924719	0.028929	0.0171996	0.0205766	-0.0124197	0.00605446	-0.0156442	0.00602455	0.0856723	0.0884637	0.0209001	-0.0131089	-0.0388316	0.0372288	0.0478007
	sdAbPIV05E03	0.997635	1.00051	0.218384	0.236689	0.0696809	0.0205792	0.103805	0.0863596	0.0373244	-0.0140822	0.052157	0.0186432	0.0841306	0.00907116	-0.00764741	0.0113959	0.0126606	0.0426421
	sdAbPIV05F02	-0.115896	-0.0350649	0.0111217	-0.0702956	0.0127999	-0.0600514	-0.0206954	-0.0629619	0.0821176	0.0443821	-0.0603633	-0.0171861	0.0147068	-0.015672	-0.0726368	-0.0663516	0.0407422	0.0732113
	sdAbPIV06A02	0.073802	0.0119502	0.0126724	0.0865427	0.0976568	0.014169	0.105992	0.0215135	0.147115	0.0823892	0.0499606	0.0606093	0.0262626	0.00250083	0.0371186	0.0535773	0.0968416	0.0400226
	sdAbPIV06A06	-0.112122	-0.102414	-0.123096	-0.129196	-0.0173032	-0.0251278	-0.019712	0.018654	-0.0308259	-0.0521465	-0.0774551	-0.12316	-0.0700581	-0.0304022	-0.0100301	-0.0501676	-0.0323925	0.037406
	sdAbPIV06B01	-0.01736	-0.0428257	-0.0368005	-0.00727381	0.0380608	0.020688	-0.00625038	0.0383422	0.0700127	0.0278947	0.0316684	-0.0152565	-0.021757	-0.0346548	-0.0645009	0.0485755	0.073214	0.000360197
	sdAbPIV06B02	1.00041	1.00029	0.516899	0.536439	-0.0429237	-0.0317749	0.0126159	-0.0451901	0.0155064	-0.0297789	0.0291111	-0.08989	-0.0536103	-0.0450678	-0.032487	0.0234648	0.0405739	0.0811722
	sdAbPIV06C05	0.0591869	0.039638	0.0111327	0.00925453	0.0364695	0.0119115	-0.00671948	-0.0260161	0.123148	0.0141983	-0.00737766	-0.0042566	0.0447675	-0.0448947	-0.0125225	0.14711	0.0725794	0.110322
	sdAbPIV06G04	0.331124	0.290808	-0.120052	-0.0719783	-0.0342185	-0.0886905	-0.0151273	-0.092377	-0.0605185	-0.0849468	-0.0891817	-0.075891	-0.0615187	-0.0509757	-0.0656227	-0.0308449	0.0625621	0.0308807
	sdAbPIV06H03	0.991655	0.97209	0.174964	0.171824	-0.000876699	-0.0344169	0.00022516	-0.0783498	-0.0441764	-0.00593012	-0.0379401	-0.0581971	-0.0542742	-0.05038	-0.0323746	-0.0549888	0.0467271	0.0456107
	sdAbPIV01D10	1.00036	1.00054	1.00053	1.00042	1.00044	0.998039	0.700229	0.517719	-0.022744	-0.0577687	-0.100042	-0.0970067	-0.104757	-0.0632436	-0.040373	-0.0457313	-0.0716599	0.0129148
	sdAbPIV03B04	0.999871	1.0005	1.00012	1.00026	1.00041	0.999512	1.00042	0.998954	0.167768	0.116982	-0.0784727	-0.0725284	-0.022648	-0.0912245	-0.0339256	-0.0302577	-0.0408281	-0.00431841
Experiment 3 Raw Data (eGFP fluorescence)
		1	2	3	4	5	6	7	8	9	10	11	12	13	14	15	16	17	18	19	20	21	22	23	24
	A
	B
	C
	D
	E
	F
	G
	H
	I	466709	1054251	97194	93606	256899	42906	807979	4023546	528909280	717728320	894556544	843142528	768411648	754418624	819312512	557697664	671515904	685678720	863230080	771321344	781574208	721315008	85398	69426
	J	785821	29869	440023	185610	119266	238540	38153	710886	502379104	595180480	757618944	819197184	752012864	843507392	995091840	716605440	661241856	746284800	637071040	866494336	664143616	630867520	39026	3230634
	K	1126894	1165094	494768	727676	1345705	272691	2904464	3179045	530413376	723467456	652178112	979047168	1011117952	693513728	749935552	668690624	636259328	801215616	660681984	680239040	861489216	737063360	48975	51695
	L	160489	1075989	1323231	757649	973987	533041	844409	204330	541035584	461901152	623605248	749407360	678463744	850928832	823817152	776191360	626542656	693852416	766106944	747651456	918063424	703000640	69277	183024
	M	60394	109205	143668	382774	855127	447015	875277	386763	353485920	409321376	793046400	709214656	885213440	804363712	910279168	718387648	566067392	739801600	863967040	641136960	767487488	713993792	70706	74211
	N	142272	1206423	407744	206708	1946833	247397	186720	232343	369663488	464261472	854672448	756470784	817767744	815825408	726336000	773478592	987089984	706956864	790838528	1080878336	564107072	708735296	678589	667660
	O	582009	160764	132997	188154	141142	204461	30581312	4759912	558019456	677039040	857801984	703541440	962384832	994526784	1030893056	851267840	716034688	792393152	794991744	853588992	866763392	683881024	113993	53698
	P	61023	1809904	766310	1263690	118671	550911	301293	1219037	448014944	649425920	906220544	803779392	611563648	876786112	843719936	702048832	741220800	806344640	1065041664	772777920	746610944	910996096	295425	96407
Experiment 3 Plate Layout
	9 sdAb dilutions (M):	1.2e-06	1.2e-06	1.2e-07	1.2e-07	1.2e-08	1.2e-08	1.2e-09	1.2e-09	1.2e-10	1.2e-10	1.2e-11	1.2e-11	1.2e-12	1.2e-12	1.2e-13	1.2e-13	1.2e-14	1.2e-14	VC	VC	VC	VC	CC	CC		VC: Virus Control
sdAb		1	2	3	4	5	6	7	8	9	10	11	12	13	14	15	16	17	18	19	20	21	22	23	24		CC: Cell Control
-	A
-	B
-	C
-	D
-	E
-	F
-	G
-	H
sdAbPIV01A03	I	C1	C1	C1	C1	C1	C1	C1	C1	C1	C1	C1	C1	C1	C1	C1	C1	C1	C1	VC	VC	VC	VC	CC	CC
sdAbPIV01H09	J	C2	C2	C2	C2	C2	C2	C2	C2	C2	C2	C2	C2	C2	C2	C2	C2	C2	C2	VC	VC	VC	VC	CC	CC
sdAbPIV02E10	K	C3	C3	C3	C3	C3	C3	C3	C3	C3	C3	C3	C3	C3	C3	C3	C3	C3	C3	VC	VC	VC	VC	CC	CC
sdAbPIV02H02	L	C4	C4	C4	C4	C4	C4	C4	C4	C4	C4	C4	C4	C4	C4	C4	C4	C4	C4	VC	VC	VC	VC	CC	CC
sdAbPIV04C03	M	C5	C5	C5	C5	C5	C5	C5	C5	C5	C5	C5	C5	C5	C5	C5	C5	C5	C5	VC	VC	VC	VC	CC	CC
sdAbPIV04C06	N	C6	C6	C6	C6	C6	C6	C6	C6	C6	C6	C6	C6	C6	C6	C6	C6	C6	C6	VC	VC	VC	VC	CC	CC
sdAbPIV01D10	O	C7	C7	C7	C7	C7	C7	C7	C7	C7	C7	C7	C7	C7	C7	C7	C7	C7	C7	VC	VC	VC	VC	CC	CC
sdAbPIV03B04	P	C8	C8	C8	C8	C8	C8	C8	C8	C8	C8	C8	C8	C8	C8	C8	C8	C8	C8	VC	VC	VC	VC	CC	CC
Experiment 3 % Inhibition Calculations
		Mean	Median	Std. Dev.		S/B	S/N	Z'	%CV
	VC	776128422	766797216	1.17447e+08		2130.7	979.954	0.542753	15.1324
	CC	364259	79804.5	791633
	sdAbPIV01A03	0.999868	0.999111	1.00034	1.00035	1.00014	1.00041	0.999428	0.995283	0.318678	0.0752807	-0.15266	-0.0863846	0.00994732	0.027985	-0.0556665	0.281569	0.134851	0.116594
	sdAbPIV01H09	0.999457	1.00043	0.999902	1.00023	1.00032	1.00016	1.00042	0.999553	0.352877	0.233251	0.0238597	-0.0555179	0.0310862	-0.086855	-0.282255	0.0767282	0.148095	0.03847
	sdAbPIV02E10	0.999017	0.998968	0.999832	0.999532	0.998735	1.00012	0.996726	0.996372	0.316739	0.0678827	0.159778	-0.261573	-0.302914	0.106495	0.033764	0.138493	0.180298	-0.0323387
	sdAbPIV02H02	1.00026	0.999083	0.998764	0.999493	0.999214	0.999782	0.999381	1.00021	0.303047	0.405055	0.19661	0.0344448	0.125895	-0.0964216	-0.0614732	-8.11303e-05	0.192824	0.106058
	sdAbPIV04C03	1.00039	1.00033	1.00028	0.999976	0.999367	0.999893	0.999341	0.999971	0.544808	0.472833	-0.0218081	0.0862553	-0.140616	-0.0363967	-0.172927	0.0744308	0.270779	0.0468271
	sdAbPIV04C06	1.00029	0.998914	0.999944	1.0002	0.99796	1.00015	1.00023	1.00017	0.523954	0.402013	-0.101247	0.0253397	-0.0536752	-0.0511715	0.064185	0.00341577	-0.27194	0.0891657
	sdAbPIV01D10	0.999719	1.00026	1.0003	1.00023	1.00029	1.00021	0.961049	0.994334	0.281154	0.127731	-0.105281	0.0935684	-0.240094	-0.281527	-0.328405	-0.0968586	0.0774639	-0.0209661
	sdAbPIV03B04	1.00039	0.998136	0.999482	0.998841	1.00032	0.999759	1.00008	0.998898	0.422955	0.163326	-0.167695	-0.0356435	0.212132	-0.129753	-0.0871289	0.0954924	0.0449977	-0.0389503
Experiment 4-1 Raw Data (eGFP fluorescence)
*representative curves from this experiment*
		1	2	3	4	5	6	7	8	9	10	11	12	13	14	15	16	17	18	19	20	21	22	23	24
	A	89569	440683	388117	113422	215350	64057	73137	65879	1324753280	1149266304	1514300928	1723019904	1562638336	1479629056	1602593536	1421292416	1465114368	1504723328	1628962432	1545285120	1557998464	1609199232	214522	147966
	B	393694	493261	321735	964631	165659	266465	37936	2696684	1101080064	1308682752	1300721664	1447685248	1506581504	1348391680	1442048128	1391025920	1387575552	1452802944	1512429184	1451211776	1397592064	1492332032	152186	179334
	C	4091096	3209547	1173704064	1506287616	1359406080	1447545216	1361940096	1510504960	1159649408	1407646592	1454071936	1377931136	1341767040	1380591104	1403879936	1263420544	1313931136	1438710784	1502197120	1464428672	1266348416	1417423232	188943	764883
	D	81440688	291148	1190029696	1121863680	1112530048	1406134144	1409846784	1514282112	1073456000	1394631680	1191836928	1291860352	1186550144	1438373760	1289537024	1246165120	1206225792	1375381504	1192242816	1435385344	1236619392	1241668224	192036	207886
	E	1639271936	1561480064	1408020352	1412568192	1348264320	1235607168	1621400832	1309873152	1465237632	1468041472	1459309440	1565449984	1470398720	1432293632	1495801856	1478406656	1462068992	1477795968	1449205120	1521518720	1362417536	1574667392	192260	322502
	F	1710070016	1391935488	1292681600	1404639232	1153948928	1311148160	1166830976	1333307264	1291732736	1259043200	1409039744	1510458496	1494592512	1504602112	1336450816	1509246848	1200500992	1270531456	1420348416	1551882240	1274186368	1284947200	478599	352488
	G	1585787392	1417142528	1442634496	1252404992	1272709760	1375214976	1427895680	1350365952	1211535744	1220872576	1513893888	1424470016	1227745536	1426970496	1455105024	1443909248	1279907712	1319592448	1574388096	1358216192	1305431936	1458115840	178738	317932
	H	1492295808	1571449728	1489094656	1366413952	1392743936	1510740224	1338894592	1231246976	1032631872	1342263680	1491785984	1441934336	1344689920	1273505792	1331706624	1328631424	1320522496	1338318976	1392534144	1411654016	1231054080	1366481024	372002	211896
	I	105187	80198	627923	57481	37000	46854	1071536	41842	1149470976	1263337472	1562461312	1576040192	1585994112	1379236096	1447978496	1436915200	1254219776	1356185728	1374324352	1697392000	1313995520	1352308864	226877	371460
	J	143023	69735	72195	331111	1008824	59527	249437	794148	1138919424	1128440064	1370914432	1410886528	1319729536	1519087488	1662931328	1435586048	1433418240	1326517888	1326629120	1425692672	1384630528	1288971264	106642	308656
	K	149338	65957	552900288	622027776	1558398208	1514419200	1347434624	1508983424	1475926144	1695831296	1505382400	1513811456	1560873472	1536316032	1589119360	1293119872	1328126080	1433419264	1409367424	1493686016	1315368320	1317271552	209312	278150
	L	67424	111267	754336576	658695488	1276361856	1290024192	1376562560	1420387200	1284710016	1350824576	1427183232	1416982272	1316520064	1508810240	1601654144	1286570368	1357056384	1313195008	1280979456	1412472064	1269787520	1420144896	164663	225352
	M	347807	262469	577476	125626	83221	226100	38114616	52397924	1177885824	1566530176	1621917440	1636607360	1571503872	1461736448	1579040768	1595856384	1259937536	1273747456	1440226560	1511374080	1536536704	1312492416	94521	115637
	N	25145	115062	163121	65201	142462	1221671	34198516	115335552	1257556480	1617135744	1518973696	1609632640	1643581184	1595182208	1690944256	1572658176	1452105344	1625472768	1525307520	1613750784	1314862592	1379672960	260447	368950
	O	42831	127750	74121	149069	67889	46559	24306440	49923	1377269120	1412441600	1703995136	1697602816	1539063296	1573520512	1569537280	1609395072	1427531776	1512747136	1530952704	1706507520	1449060736	1358174336	206534	88966
	P	403829	101285	284638	139531	152570	1096056	23740248	347972	1166558208	1438691328	1574466688	1569829888	1393635712	1623933568	1630800896	1513675136	1458200960	1610665088	1670347904	1541587968	1414482560	1574300544	161907	361777
Experiment 4-1 Plate Layout
	9 sdAb dilutions (M):	1.2e-06	1.2e-06	1.2e-07	1.2e-07	1.2e-08	1.2e-08	1.2e-09	1.2e-09	1.2e-10	1.2e-10	1.2e-11	1.2e-11	1.2e-12	1.2e-12	1.2e-13	1.2e-13	1.2e-14	1.2e-14	VC	VC	VC	VC	CC	CC		VC: Virus Control
sdAb		1	2	3	4	5	6	7	8	9	10	11	12	13	14	15	16	17	18	19	20	21	22	23	24		CC: Cell Control
sdAbPIV01A03	A	C1	C1	C1	C1	C1	C1	C1	C1	C1	C1	C1	C1	C1	C1	C1	C1	C1	C1	VC	VC	VC	VC	CC	CC
sdAbPIV01A03	B	C1	C1	C1	C1	C1	C1	C1	C1	C1	C1	C1	C1	C1	C1	C1	C1	C1	C1	VC	VC	VC	VC	CC	CC
sdAbPIV01A04	C	C2	C2	C2	C2	C2	C2	C2	C2	C2	C2	C2	C2	C2	C2	C2	C2	C2	C2	VC	VC	VC	VC	CC	CC
sdAbPIV01A04	D	C2	C2	C2	C2	C2	C2	C2	C2	C2	C2	C2	C2	C2	C2	C2	C2	C2	C2	VC	VC	VC	VC	CC	CC
sdAbPIV01B07	E	C3	C3	C3	C3	C3	C3	C3	C3	C3	C3	C3	C3	C3	C3	C3	C3	C3	C3	VC	VC	VC	VC	CC	CC
sdAbPIV01B07	F	C3	C3	C3	C3	C3	C3	C3	C3	C3	C3	C3	C3	C3	C3	C3	C3	C3	C3	VC	VC	VC	VC	CC	CC
sdAbPIV01E08	G	C4	C4	C4	C4	C4	C4	C4	C4	C4	C4	C4	C4	C4	C4	C4	C4	C4	C4	VC	VC	VC	VC	CC	CC
sdAbPIV01E08	H	C4	C4	C4	C4	C4	C4	C4	C4	C4	C4	C4	C4	C4	C4	C4	C4	C4	C4	VC	VC	VC	VC	CC	CC
sdAbPIV01H09	I	C5	C5	C5	C5	C5	C5	C5	C5	C5	C5	C5	C5	C5	C5	C5	C5	C5	C5	VC	VC	VC	VC	CC	CC
sdAbPIV01H09	J	C5	C5	C5	C5	C5	C5	C5	C5	C5	C5	C5	C5	C5	C5	C5	C5	C5	C5	VC	VC	VC	VC	CC	CC
sdAbPIV02B03	K	C6	C6	C6	C6	C6	C6	C6	C6	C6	C6	C6	C6	C6	C6	C6	C6	C6	C6	VC	VC	VC	VC	CC	CC
sdAbPIV02B03	L	C6	C6	C6	C6	C6	C6	C6	C6	C6	C6	C6	C6	C6	C6	C6	C6	C6	C6	VC	VC	VC	VC	CC	CC
sdAbPIV02E10	M	C7	C7	C7	C7	C7	C7	C7	C7	C7	C7	C7	C7	C7	C7	C7	C7	C7	C7	VC	VC	VC	VC	CC	CC
sdAbPIV02E10	N	C7	C7	C7	C7	C7	C7	C7	C7	C7	C7	C7	C7	C7	C7	C7	C7	C7	C7	VC	VC	VC	VC	CC	CC
sdAbPIV02H02	O	C8	C8	C8	C8	C8	C8	C8	C8	C8	C8	C8	C8	C8	C8	C8	C8	C8	C8	VC	VC	VC	VC	CC	CC
sdAbPIV02H02	P	C8	C8	C8	C8	C8	C8	C8	C8	C8	C8	C8	C8	C8	C8	C8	C8	C8	C8	VC	VC	VC	VC	CC	CC
Experiment 4-1 % Inhibition Calculations
		Mean	Median	Std. Dev.		S/B	S/N	Z'	%CV
	VC	1428922364	1418784064	1.22003e+08		5698.58	10708.9	0.743532	8.5381
	CC	250751	210604	133409
	sdAbPIV01A03	1.00011	0.999867	0.999904	1.0001	1.00002	1.00013	1.00012	1.00013	0.0729132	0.195746	-0.0597608	-0.205854	-0.0935946	-0.0354922	-0.121561	0.00534059	-0.0253326	-0.053057
	sdAbPIV01A03	0.9999	0.99983	0.99995	0.9995	1.00006	0.999989	1.00015	0.998288	0.229474	0.0841618	0.0897342	-0.0131331	-0.0543576	0.0563675	-0.00918739	0.0265257	0.0289407	-0.0167152
	sdAbPIV01A04	0.997312	0.997929	0.17864	-0.0541519	0.048658	-0.0130351	0.0468843	-0.0571038	0.188478	0.014892	-0.0176035	0.0356914	0.0610044	0.0338295	0.0175285	0.115843	0.0804882	-0.00685141
	sdAbPIV01A04	0.943171	0.999972	0.167213	0.214926	0.221459	0.0159506	0.013352	-0.0597476	0.248809	0.0240018	0.165948	0.0959367	0.169649	-0.00661551	0.0975629	0.127921	0.155877	0.037476
	sdAbPIV01B07	-0.147234	-0.0927839	0.0146304	0.0114471	0.0564567	0.135311	-0.134725	0.0833286	-0.0254189	-0.0273815	-0.0212695	-0.0955626	-0.0290314	-0.00235972	-0.0468124	-0.0346366	-0.023201	-0.0342091
	sdAbPIV01B07	-0.19679	0.025889	0.0953618	0.016997	0.192468	0.0824362	0.183451	0.0669259	0.096026	0.118907	0.0139169	-0.0570713	-0.0459659	-0.0529721	0.0647255	-0.0562232	0.159884	0.110866
	sdAbPIV01E08	-0.109798	0.00824531	-0.00959782	0.123553	0.109341	0.0375925	0.000718628	0.0549856	0.15216	0.145625	-0.0594759	0.00311643	0.140814	0.00136621	-0.0183266	-0.0104901	0.104303	0.0765256
	sdAbPIV01E08	-0.0443583	-0.0997622	-0.0421177	0.0437528	0.0253231	-0.0572685	0.063015	0.138363	0.277384	0.0606568	-0.0440014	-0.00910774	0.0589586	0.108784	0.0680462	0.0701987	0.0758746	0.0634179
	sdAbPIV01H09	1.0001	1.00012	0.999736	1.00014	1.00015	1.00014	0.999425	1.00015	0.195602	0.115901	-0.0934707	-0.102975	-0.109943	0.0347779	-0.0133384	-0.00559459	0.122283	0.0509121
	sdAbPIV01H09	1.00008	1.00013	1.00012	0.999944	0.999469	1.00013	1	0.99962	0.202988	0.210323	0.0406027	0.0126242	0.0764296	-0.0631112	-0.163795	-0.00466425	-0.00314689	0.0716781
	sdAbPIV02B03	1.00007	1.00013	0.613172	0.564787	-0.0906267	-0.0598436	0.0570374	-0.0560388	-0.0329003	-0.186823	-0.0535183	-0.0594182	-0.0923593	-0.0751703	-0.11213	0.0950551	0.0705525	-0.00314761
	sdAbPIV02B03	1.00013	1.0001	0.472177	0.539121	0.106785	0.0972219	0.0366493	0.0059742	0.100942	0.0546646	0.00121731	0.00835748	0.0786761	-0.0559176	-0.120904	0.0996394	0.0503027	0.0810035
	sdAbPIV02E10	0.999932	0.999992	0.999771	1.00009	1.00012	1.00002	0.973497	0.9635	0.175713	-0.0963187	-0.135087	-0.145369	-0.0998001	-0.0229682	-0.105076	-0.116846	0.118281	0.108615
	sdAbPIV02E10	1.00016	1.00009	1.00006	1.00013	1.00008	0.99932	0.976238	0.919446	0.119948	-0.13174	-0.0630315	-0.126488	-0.150251	-0.116374	-0.183402	-0.100608	-0.0162269	-0.137576
	sdAbPIV02H02	1.00015	1.00009	1.00012	1.00007	1.00013	1.00014	0.983162	1.00014	0.0361547	0.0115357	-0.192537	-0.188063	-0.0770932	-0.101212	-0.0984235	-0.126322	0.000973343	-0.0586732
	sdAbPIV02H02	0.999893	1.0001	0.999976	1.00008	1.00007	0.999408	0.983559	0.999932	0.183642	-0.0068378	-0.101874	-0.0986284	0.0246989	-0.136498	-0.141305	-0.0593228	-0.0204936	-0.127211
Experiment 4-2 Raw Data (eGFP fluorescence)
*representative curves from this experiment*
		1	2	3	4	5	6	7	8	9	10	11	12	13	14	15	16	17	18	19	20	21	22	23	24
	A	368332	128836	145720	109170	981411456	1085078400	1640969216	1562444288	1674626816	1732151424	1661597568	1773245824	1610779136	1526881152	1506301312	1560818176	1513598208	1720938496	1688046208	1550226048	1497228928	1568742656	87434	118703
	B	233587	130538	75401	211174224	904457216	1048243776	1694098048	1672705152	1506930304	1637030656	1594671232	1438154752	1684937600	1732315520	1551313152	1520936320	1488894720	1420055296	1451357184	1560123264	1643757824	1498851712	92293	252878
	C	379041600	427714528	1700771072	1641458816	1449269760	1697881344	1520262784	1644098048	1538000768	1563545984	1433159808	1541868416	1294799616	1301618944	1583358976	1535921152	1394127104	1514349568	1613089920	1511056896	1487125632	1613204608	126781	122527
	D	223301488	910764288	1332405632	1535926016	1330879744	1466353664	1522711552	1495075840	1249677312	1533223936	1439610496	1506627072	1260575616	1442106368	1464743808	1492669312	1366506368	1534354560	1691512704	1532708352	1364444672	1555090944	153914	477109
	E	616235200	746813696	1559752576	1583441280	1538298496	1719140992	1513617280	1553983616	1459615104	1497640960	1389011584	1451389952	1450685312	1474261376	1871782144	1474232192	1541973376	1524583552	1590497536	1654517248	1399374080	1480333568	256077	283798
	F	426466240	775522688	1372401152	1489553408	1340789120	1415111680	1501157888	1448713088	1200279424	1467215488	1403261952	1502913024	1209038848	1555396608	1531235200	1477579520	1520996608	1419965312	1465854848	1724473344	1574267136	1414554880	1388945	320114
	G	2009787	271892736	1711884672	1493557376	1403561856	1563014784	1618734080	1472764928	1378100224	1569254912	1571096832	1406053632	1311074560	1489045376	1509690880	1611937536	1495702144	1648665472	1521901056	1569249024	1697219200	1379611264	204280	246977
	H	31857300	63573224	1494588928	1525265024	1533740672	1574200192	1524794624	1374907392	1076655488	1357340160	1348638848	1478038528	1227473280	1425752704	1420748160	1372916992	1199963648	1457036544	1245601024	1480102272	1304393344	1440047744	133874	175206
	I	611468	52437	1198916	1689229	1371838208	1393344768	1706729216	1639579136	1627008640	1752282624	1365385216	1673415808	1617281408	1556313472	1686142208	1531618816	1494766336	1589697920	1573790336	1558105472	1663721856	1427955840	410773	251173
	J	255292	104394	17997362	213674	1106698624	1316762368	1547815296	1608326272	1577658112	1510501888	1563139328	1528322688	1589215104	1505557120	1464841600	1618646912	1418445824	1402679168	1446571392	1559195136	1488095232	1361350272	682389	367021
	K	1569002368	1635826432	1676011904	1591731584	1680038400	1561434624	1686043904	1486337024	1605412864	1748588032	1511587584	1594970752	1556762880	1618918400	1694424448	1569880448	1492581760	1429676672	1439089024	1526297984	1440188928	1533498240	92731	383359
	L	1281060224	1635250688	1452028288	1522701440	1568572928	1594713728	1666646912	1600862848	1339866624	1601192448	1521288064	1510874752	1473575552	1609081216	1561790720	1625434752	1359421056	1548403840	1572398592	1520110976	1433018496	1401890048	282901	187662
	M	58627	399092	1150751	120535	86917	329309	269098	56733	1229226880	1537608064	1711436288	1792027904	1722671616	1627196800	1640891904	1603051776	1468120448	1603387136	1722941952	1670481536	1419927552	1341824000	76486	103061
	N	213874	79670	674222	153157	7960750	217581	665872	70909	1126364672	1185926144	1699885952	1768552704	1640281088	1612118400	1681662976	1599795072	1639410048	1625495040	1708972928	1483910016	1594406528	1484750464	260825	84308
	O	121099	5553143	759792	3663558	135367	888517	136537	103959	1173408768	1561876096	1671238144	1769779968	1624275200	1664785280	1606569728	1640336512	1501245312	1590619776	1605444736	1656376320	1581188096	1417039104	93132	101487
	P	64474	592922	760757	283517	66186	76186	40854	67044	1107514368	1234128000	1818565632	1647464320	1469256576	1738639104	1598985088	1494621184	1421451904	1583157632	1554446592	1566419072	1511871616	1395257856	252137	152781
Experiment 4-2 Plate Layout
	9 sdAb dilutions (M):	1.2e-06	1.2e-06	1.2e-07	1.2e-07	1.2e-08	1.2e-08	1.2e-09	1.2e-09	1.2e-10	1.2e-10	1.2e-11	1.2e-11	1.2e-12	1.2e-12	1.2e-13	1.2e-13	1.2e-14	1.2e-14	VC	VC	VC	VC	CC	CC		VC: Virus Control
sdAb		1	2	3	4	5	6	7	8	9	10	11	12	13	14	15	16	17	18	19	20	21	22	23	24		CC: Cell Control
sdAbPIV03A02	A	C1	C1	C1	C1	C1	C1	C1	C1	C1	C1	C1	C1	C1	C1	C1	C1	C1	C1	VC	VC	VC	VC	CC	CC
sdAbPIV03A02	B	C1	C1	C1	C1	C1	C1	C1	C1	C1	C1	C1	C1	C1	C1	C1	C1	C1	C1	VC	VC	VC	VC	CC	CC
sdAbPIV03A03	C	C2	C2	C2	C2	C2	C2	C2	C2	C2	C2	C2	C2	C2	C2	C2	C2	C2	C2	VC	VC	VC	VC	CC	CC
sdAbPIV03A03	D	C2	C2	C2	C2	C2	C2	C2	C2	C2	C2	C2	C2	C2	C2	C2	C2	C2	C2	VC	VC	VC	VC	CC	CC
sdAbPIV03B08	E	C3	C3	C3	C3	C3	C3	C3	C3	C3	C3	C3	C3	C3	C3	C3	C3	C3	C3	VC	VC	VC	VC	CC	CC
sdAbPIV03B08	F	C3	C3	C3	C3	C3	C3	C3	C3	C3	C3	C3	C3	C3	C3	C3	C3	C3	C3	VC	VC	VC	VC	CC	CC
sdAbPIV03C02	G	C4	C4	C4	C4	C4	C4	C4	C4	C4	C4	C4	C4	C4	C4	C4	C4	C4	C4	VC	VC	VC	VC	CC	CC
sdAbPIV03C02	H	C4	C4	C4	C4	C4	C4	C4	C4	C4	C4	C4	C4	C4	C4	C4	C4	C4	C4	VC	VC	VC	VC	CC	CC
sdAbPIV03E06	I	C5	C5	C5	C5	C5	C5	C5	C5	C5	C5	C5	C5	C5	C5	C5	C5	C5	C5	VC	VC	VC	VC	CC	CC
sdAbPIV03E06	J	C5	C5	C5	C5	C5	C5	C5	C5	C5	C5	C5	C5	C5	C5	C5	C5	C5	C5	VC	VC	VC	VC	CC	CC
sdAbPIV03E09	K	C6	C6	C6	C6	C6	C6	C6	C6	C6	C6	C6	C6	C6	C6	C6	C6	C6	C6	VC	VC	VC	VC	CC	CC
sdAbPIV03E09	L	C6	C6	C6	C6	C6	C6	C6	C6	C6	C6	C6	C6	C6	C6	C6	C6	C6	C6	VC	VC	VC	VC	CC	CC
sdAbPIV04C03	M	C7	C7	C7	C7	C7	C7	C7	C7	C7	C7	C7	C7	C7	C7	C7	C7	C7	C7	VC	VC	VC	VC	CC	CC
sdAbPIV04C03	N	C7	C7	C7	C7	C7	C7	C7	C7	C7	C7	C7	C7	C7	C7	C7	C7	C7	C7	VC	VC	VC	VC	CC	CC
sdAbPIV04C06	O	C8	C8	C8	C8	C8	C8	C8	C8	C8	C8	C8	C8	C8	C8	C8	C8	C8	C8	VC	VC	VC	VC	CC	CC
sdAbPIV04C06	P	C8	C8	C8	C8	C8	C8	C8	C8	C8	C8	C8	C8	C8	C8	C8	C8	C8	C8	VC	VC	VC	VC	CC	CC
Experiment 4-2 % Inhibition Calculations
		Mean	Median	Std. Dev.		S/B	S/N	Z'	%CV
	VC	1522329708	1524099520	1.06993e+08		5924.08	6159.3	0.78863	7.02824
	CC	256973	195971	247118
	sdAbPIV03A02	0.999927	1.00008	1.00007	1.0001	0.355383	0.287274	-0.077946	-0.0263552	-0.100059	-0.137853	-0.0914988	-0.164852	-0.0581112	-0.00299029	0.0105306	-0.0252869	0.00573659	-0.130486
	sdAbPIV03A02	1.00002	1.00008	1.00012	0.861428	0.405942	0.311474	-0.112852	-0.0987965	0.0101174	-0.0753584	-0.0475283	0.0553028	-0.106833	-0.13796	-0.0190421	0.000915454	0.0219667	0.0671942
	sdAbPIV03A03	0.751139	0.719161	-0.117236	-0.0782677	0.0480003	-0.115337	0.00135797	-0.0800017	-0.0102959	-0.027079	0.0585845	-0.0128369	0.149487	0.145007	-0.0400962	-0.00892956	0.084229	0.00524294
	sdAbPIV03A03	0.85346	0.401798	0.12478	-0.00893276	0.125782	0.0367762	-0.000250871	0.0179058	0.179132	-0.0071575	0.0543464	0.0103166	0.171972	0.0527066	0.0378339	0.0194868	0.102376	-0.00790031
	sdAbPIV03B08	0.595303	0.509513	-0.0245868	-0.0401502	-0.0104915	-0.129305	0.00572405	-0.0207966	0.0412034	0.0162205	0.0875899	0.0466073	0.0470703	0.0315808	-0.22959	0.0316	-0.0129059	-0.00148077
	sdAbPIV03B08	0.719981	0.490651	0.0985029	0.021534	0.119272	0.0704421	0.0139099	0.048366	0.211587	0.03621	0.0782274	0.0127567	0.205832	-0.0217249	-0.0058509	0.0294008	0.000875845	0.0672533
	sdAbPIV03C02	0.998848	0.821536	-0.124537	0.0189034	0.0780303	-0.02673	-0.0633376	0.032564	0.0947586	-0.0308298	-0.0320399	0.0763932	0.138794	0.0218678	0.0083037	-0.0588722	0.0174943	-0.0830024
	sdAbPIV03C02	0.979239	0.958401	0.0182257	-0.0019285	-0.00749699	-0.0340788	-0.00161945	0.0968563	0.292807	0.108398	0.114115	0.0290993	0.19372	0.063451	0.066739	0.098164	0.211794	0.0428975
	sdAbPIV03E06	0.999767	1.00013	0.999381	0.999059	0.0988727	0.084743	-0.12115	-0.0770327	-0.0687739	-0.151079	0.103112	-0.0992634	-0.0623832	-0.0223273	-0.107625	-0.00610293	0.0181091	-0.0442608
	sdAbPIV03E06	1	1.0001	0.988345	1.00003	0.273069	0.135058	-0.016744	-0.0564996	-0.0363507	0.00777086	-0.0268119	-0.00393738	-0.0439436	0.0110196	0.0377696	-0.0632803	0.0682516	0.0786103
	sdAbPIV03E09	-0.0306639	-0.0745672	-0.100969	-0.045597	-0.103614	-0.0256919	-0.10756	0.0236472	-0.0545855	-0.148651	0.00705756	-0.0477251	-0.0226226	-0.0634587	-0.113066	-0.0312408	0.0195444	0.0608729
	sdAbPIV03E09	0.158514	-0.074189	0.046188	-0.000244227	-0.0303817	-0.0475562	-0.0948162	-0.0515962	0.119878	-0.0518127	0.000684359	0.00752589	0.0320314	-0.0569956	-0.0259258	-0.0677399	0.107031	-0.0171307
	sdAbPIV04C03	1.00013	0.999907	0.999413	1.00009	1.00011	0.999952	0.999992	1.00013	0.192568	-0.0100379	-0.124243	-0.177191	-0.131624	-0.0688976	-0.0778952	-0.0530343	0.0356154	-0.0532546
	sdAbPIV04C03	1.00003	1.00012	0.999726	1.00007	0.994939	1.00003	0.999731	1.00012	0.260149	0.221017	-0.116654	-0.161768	-0.0774939	-0.0589911	-0.104682	-0.0508947	-0.0769216	-0.0677795
	sdAbPIV04C06	1.00009	0.99652	0.99967	0.997762	1.00008	0.999585	1.00008	1.0001	0.229241	-0.0259819	-0.0978327	-0.162575	-0.0669781	-0.0935931	-0.0553456	-0.0775303	0.0138524	-0.0448665
	sdAbPIV04C06	1.00013	0.999779	0.999669	0.999983	1.00013	1.00012	1.00014	1.00012	0.272533	0.189348	-0.194627	-0.0822133	0.034869	-0.142115	-0.0503625	0.0182045	0.0662766	-0.0399639
Experiment 4-3 Raw Data (eGFP fluorescence)
*representative curves from this experiment*
		1	2	3	4	5	6	7	8	9	10	11	12	13	14	15	16	17	18	19	20	21	22	23	24
	A	882659584	1031923328	1620836480	1386266496	1460706048	1678092672	1770500352	1698224768	1486587392	1692077568	1637435392	1614601984	1722230912	1785964032	1623739008	1680921984	1503737088	1620190080	1657484544	1461470336	1467959552	1686133632	237654	853399
	B	1100259200	948928448	1499182464	1324872960	1582221696	1736950656	1598598784	1592816000	1395420800	1593472640	1449193088	1608875264	1609497088	1689415680	1644577408	1616581888	1534922368	1394840064	1591178752	1641389056	1273398912	1552984832	98348	484866
	C	117729	75387	423575936	376901024	1342917632	1595840640	1593117440	1521937536	1414273280	1644728064	1418183808	1532437632	1564549120	1406446464	1425654272	1458092160	1403096576	1419014784	1517922432	1590580992	1301640320	1546268800	998705	92656
	D	473596	2761527	221275888	510827168	1306344832	1667458048	1445874432	1414015616	1309844480	1397317376	1402198272	1426852864	1314366080	1165936256	1538999680	1358163712	1185926144	1379095680	1513771008	1588705024	1503903616	1573338240	321047	134864
	E	1858337024	1684777088	1635198464	1413970048	1478251648	1507641856	1546554368	1493528320	1444854528	1516391552	1553170560	1510232064	1366613120	1491319552	1532172672	1526982528	1397833856	1599888640	1561579264	1588170368	1482403712	1377415936	997020	1296298
	F	1685553152	1636734080	1517174144	1572318848	1448170880	1430628736	1486396544	1396025856	1346281472	1736028800	1698188928	1609906304	1269126528	1608869632	1503168640	1476275712	1323692544	1292440576	1413425408	1616128512	1454280960	1410330752	1081090	585061
	G	1765138432	1620913152	1484500864	1504825088	1347062016	1511060736	1394731264	1571506432	1532302720	1404406144	1451615616	1392098816	1391459200	1435802240	1639918720	1561254144	1459216256	1488973568	1584830336	1577275648	1397702272	1315680384	120150	278069
	H	1645669248	1704252544	1656212736	1444465280	1276950144	1426898816	1416377344	1435073536	1261867904	1396738560	1681110656	1411106816	1394656128	1500995456	1297645440	1314379264	1365912832	1334679424	1366884608	1276736000	1509044736	1347024768	114310	116614
	I	982531392	880777728	1619520000	1774852352	1471522304	1569924992	1503571456	1525450880	1459241472	1670188160	1500387072	1349511680	1389246848	1584628224	1507595008	1462804352	1220162304	1230441984	1309934080	1598290944	1275483904	1440967680	297593	1283648
	J	1101088896	1166159616	1593177984	1530395008	1667001216	1675441280	1424895104	1614057472	1428759424	1509213312	1535232640	1678713600	1506950016	1448903424	1479861504	1616902784	1522548864	1439694848	1256887936	1544594304	1592112512	1542078592	72975	70455
	K	230737	2430746	788448640	1117096448	1438944128	1605227392	1676556672	1472025856	1344993536	1403697920	1367078656	1536688640	1407163008	1533959040	1577594752	1558507136	1155294208	1268661376	1306678144	1457142272	1190080128	1330470400	86428	135545
	L	699476	259777	977127104	1139109504	1333080320	1432478080	1613492736	1409013760	1321722240	1422788864	1466212864	1277607424	1311087872	1617881984	1571687424	1248988288	1417452800	1358917376	1425282432	1514923648	1423286016	1392424064	56203	95809
	M	1398261504	1458021888	1678173056	1705040256	1655177472	1505670272	1503277952	1624874368	1355257216	1604061440	1586091264	1491851648	1457603712	1744182784	1566953856	1522253312	1285795328	1444426752	1335419392	1540674304	1464605312	1373585664	568514	106316
	N	1305866112	1373192320	1470623744	1700571776	1782280320	1632034944	1532098432	1725162752	1664813312	1459854976	1559676288	1654084096	1511817728	1510437504	1598186368	1613567104	1396875264	1388972928	1621577728	1411643520	1341788288	1396811648	129666	481279
	O	1412448768	1495695616	1566490880	1738363904	1513527168	1623526912	1627568512	1679919104	1569458944	1761114112	1684661120	1586975616	1672153344	1831526528	1712535040	1683425280	1440941056	1621721984	1547619584	1514371072	1625208832	1449617024	90523	759555
	P	1437864832	1519425408	1532814336	1614688896	1658407296	1601806208	1573904512	1635116160	1376921856	1616111232	1782643584	1682038272	1594174592	1551275008	1534371968	1278574976	1485614720	1550994304	1532166144	1486657024	1400472576	1322174976	1053289	123031
Experiment 4-3 Plate Layout
	9 sdAb dilutions (M):	1.2e-06	1.2e-06	1.2e-07	1.2e-07	1.2e-08	1.2e-08	1.2e-09	1.2e-09	1.2e-10	1.2e-10	1.2e-11	1.2e-11	1.2e-12	1.2e-12	1.2e-13	1.2e-13	1.2e-14	1.2e-14	VC	VC	VC	VC	CC	CC		VC: Virus Control
sdAb		1	2	3	4	5	6	7	8	9	10	11	12	13	14	15	16	17	18	19	20	21	22	23	24		CC: Cell Control
sdAbPIV04D03	A	C1	C1	C1	C1	C1	C1	C1	C1	C1	C1	C1	C1	C1	C1	C1	C1	C1	C1	VC	VC	VC	VC	CC	CC
sdAbPIV04D03	B	C1	C1	C1	C1	C1	C1	C1	C1	C1	C1	C1	C1	C1	C1	C1	C1	C1	C1	VC	VC	VC	VC	CC	CC
sdAbPIV04E07	C	C2	C2	C2	C2	C2	C2	C2	C2	C2	C2	C2	C2	C2	C2	C2	C2	C2	C2	VC	VC	VC	VC	CC	CC
sdAbPIV04E07	D	C2	C2	C2	C2	C2	C2	C2	C2	C2	C2	C2	C2	C2	C2	C2	C2	C2	C2	VC	VC	VC	VC	CC	CC
sdAbPIV04F05	E	C3	C3	C3	C3	C3	C3	C3	C3	C3	C3	C3	C3	C3	C3	C3	C3	C3	C3	VC	VC	VC	VC	CC	CC
sdAbPIV04F05	F	C3	C3	C3	C3	C3	C3	C3	C3	C3	C3	C3	C3	C3	C3	C3	C3	C3	C3	VC	VC	VC	VC	CC	CC
sdAbPIV04G04	G	C4	C4	C4	C4	C4	C4	C4	C4	C4	C4	C4	C4	C4	C4	C4	C4	C4	C4	VC	VC	VC	VC	CC	CC
sdAbPIV04G04	H	C4	C4	C4	C4	C4	C4	C4	C4	C4	C4	C4	C4	C4	C4	C4	C4	C4	C4	VC	VC	VC	VC	CC	CC
sdAbPIV05B02	I	C5	C5	C5	C5	C5	C5	C5	C5	C5	C5	C5	C5	C5	C5	C5	C5	C5	C5	VC	VC	VC	VC	CC	CC
sdAbPIV05B02	J	C5	C5	C5	C5	C5	C5	C5	C5	C5	C5	C5	C5	C5	C5	C5	C5	C5	C5	VC	VC	VC	VC	CC	CC
sdAbPIV05E03	K	C6	C6	C6	C6	C6	C6	C6	C6	C6	C6	C6	C6	C6	C6	C6	C6	C6	C6	VC	VC	VC	VC	CC	CC
sdAbPIV05E03	L	C6	C6	C6	C6	C6	C6	C6	C6	C6	C6	C6	C6	C6	C6	C6	C6	C6	C6	VC	VC	VC	VC	CC	CC
sdAbPIV05F02	M	C7	C7	C7	C7	C7	C7	C7	C7	C7	C7	C7	C7	C7	C7	C7	C7	C7	C7	VC	VC	VC	VC	CC	CC
sdAbPIV05F02	N	C7	C7	C7	C7	C7	C7	C7	C7	C7	C7	C7	C7	C7	C7	C7	C7	C7	C7	VC	VC	VC	VC	CC	CC
sdAbPIV06A02	O	C8	C8	C8	C8	C8	C8	C8	C8	C8	C8	C8	C8	C8	C8	C8	C8	C8	C8	VC	VC	VC	VC	CC	CC
sdAbPIV06A02	P	C8	C8	C8	C8	C8	C8	C8	C8	C8	C8	C8	C8	C8	C8	C8	C8	C8	C8	VC	VC	VC	VC	CC	CC
Experiment 4-3 % Inhibition Calculations
		Mean	Median	Std. Dev.		S/B	S/N	Z'	%CV
	VC	1464251154	1466282432	1.1675e+08		3544.07	3617.61	0.759903	7.97335
	CC	413156	186600	404642
	sdAbPIV04D03	0.397306	0.295339	-0.106969	0.0532741	0.00242179	-0.146083	-0.20921	-0.159836	-0.0152587	-0.155636	-0.118308	-0.10271	-0.176235	-0.219774	-0.108952	-0.148016	-0.0269743	-0.106527
	sdAbPIV04D03	0.248656	0.352035	-0.0238628	0.0952142	-0.0805899	-0.186291	-0.0917777	-0.0878272	0.0470205	-0.0882758	0.0102867	-0.0987979	-0.0992227	-0.153818	-0.123187	-0.104063	-0.048278	0.0474172
	sdAbPIV04E07	1.0002	1.00023	0.710922	0.742808	0.0828873	-0.0898935	-0.0880332	-0.0394076	0.0341417	-0.12329	0.0314702	-0.0465806	-0.0685171	0.0394884	0.0263669	0.00420743	0.0417769	0.0309026
	sdAbPIV04E07	0.999959	0.998396	0.849121	0.651318	0.107871	-0.138818	0.0125538	0.0343177	0.105481	0.0457249	0.0423905	0.0255481	0.102392	0.20379	-0.0510634	0.0724721	0.190134	0.0581727
	sdAbPIV04F05	-0.269214	-0.150649	-0.11678	0.0343488	-0.00956424	-0.0296417	-0.0562243	-0.0200003	0.0132505	-0.035619	-0.060744	-0.0314112	0.0667	-0.0184914	-0.0463996	-0.042854	0.045372	-0.0926588
	sdAbPIV04F05	-0.151179	-0.117829	-0.0361536	-0.0738249	0.010985	0.0229687	-0.0151283	0.0466071	0.0805893	-0.185661	-0.159811	-0.0995022	0.133297	-0.098794	-0.0265859	-0.0082144	0.0960206	0.11737
	sdAbPIV04G04	-0.205547	-0.107021	-0.0138333	-0.0277175	0.0800561	-0.0319773	0.0474915	-0.0732699	-0.0464885	0.0408823	0.00863179	0.0492898	0.0497268	0.0194345	-0.120005	-0.0662662	0.00343952	-0.0168888
	sdAbPIV04G04	-0.123933	-0.163954	-0.131136	0.0135164	0.127952	0.0255167	0.0327043	0.0199323	0.138255	0.0461203	-0.148144	0.0363048	0.0475428	-0.0251013	0.113814	0.102383	0.0671784	0.0885151
	sdAbPIV05B02	0.32908	0.398592	-0.10607	-0.212183	-0.00496718	-0.0721896	-0.0268611	-0.0418077	0.00342229	-0.140683	-0.0246857	0.0783826	0.0512381	-0.0822339	-0.0296097	0.000988362	0.166746	0.159723
	sdAbPIV05B02	0.248089	0.203637	-0.0880745	-0.0451852	-0.138506	-0.144272	0.0268855	-0.102338	0.0242457	-0.0307153	-0.04849	-0.146507	-0.0291691	0.0104846	-0.010664	-0.104282	-0.0398252	0.0167753
	sdAbPIV05E03	1.00012	0.998622	0.461665	0.237154	0.0172881	-0.0963059	-0.145033	-0.00531118	0.0814691	0.0413661	0.066382	-0.0494846	0.038999	-0.0476199	-0.0774291	-0.0643896	0.21106	0.133614
	sdAbPIV05E03	0.999804	1.0001	0.332772	0.222116	0.0896075	0.0217053	-0.101952	0.0377346	0.0973666	0.0283244	-0.00134011	0.127503	0.104631	-0.104951	-0.0733936	0.147054	0.0319696	0.0719573
	sdAbPIV05F02	0.0450799	0.00425543	-0.146138	-0.164492	-0.130429	-0.0282949	-0.0266606	-0.109727	0.0744577	-0.0955094	-0.0832333	-0.0188549	0.0045411	-0.191231	-0.0701599	-0.0396233	0.12191	0.0135428
	sdAbPIV05F02	0.108198	0.0622055	-0.00435334	-0.161439	-0.217257	-0.114619	-0.0463489	-0.178238	-0.137011	0.00300319	-0.0651883	-0.129682	-0.0324944	-0.0315515	-0.0914959	-0.102003	0.0460269	0.0514252
	sdAbPIV06A02	0.0353881	-0.0214808	-0.0698436	-0.187256	-0.0336622	-0.108807	-0.111568	-0.14733	-0.0718712	-0.202798	-0.15057	-0.0838375	-0.142025	-0.250899	-0.169612	-0.149726	0.015924	-0.107574
	sdAbPIV06A02	0.0180254	-0.0376915	-0.046838	-0.102769	-0.132635	-0.0939688	-0.0749081	-0.116724	0.0596578	-0.103741	-0.217505	-0.148778	-0.0887553	-0.0594491	-0.047902	0.126842	-0.0145942	-0.0592573
Experiment 4-4 Raw Data (eGFP fluorescence)
*representative curves from this experiment*
		1	2	3	4	5	6	7	8	9	10	11	12	13	14	15	16	17	18	19	20	21	22	23	24
	A	1719233152	1745595008	1833937920	1772031872	1618208768	1780222080	1723244800	1766715136	1517877504	1651607296	1567436160	1789162624	1587637760	1568599936	1875786368	1581632128	1510911488	1447107712	1689822848	1507606272	1592061184	1555756800	89865	167954
	B	1797687296	1772458240	1591826816	1658416256	1648566400	1835406592	1697559808	1700961664	1411413888	1572291200	1441590016	1473775104	1523474944	1457524736	1666331904	1487162112	1510678272	1548648320	1594644352	1611248128	1416691968	1570960000	129014	145936
	C	1521735552	1804701824	1711362944	1752387072	1502141312	1536165760	1558765440	1604376064	1272461568	1578912128	1331450112	1686377856	1475064192	1494141568	1647600384	1466183808	1350725888	1427227264	1443008768	1465299840	1355337344	1453766144	122503	82286
	D	1637932160	1735446144	1521280896	1588066048	1338483968	1578317056	1549292544	1597919872	1301799296	1353743616	1438778624	1402716800	1442242176	1585103872	1694632960	1399889280	1269549568	1448341632	1544611456	1445890816	1374095232	1386908416	103060	125013
	E	162719	48138	199712320	172038944	1353272576	1446092672	1632473984	1540899456	1308871040	1500645632	1601548288	1527023488	1721430528	1443723648	1599101312	1514475264	1306449024	1555767296	1413510784	1615598976	1388360960	1481810176	183162	202775
	F	33108	26280	172281824	215040096	1533761792	1423380480	1478087808	1621843968	1290171520	1585538816	1589555200	1546303872	1417614720	1570432000	1525145472	1464866688	1376832896	1395365376	1604975616	1430951296	1419387776	1351378944	86463	456612
	G	1576689920	1656299904	1662743552	1495120256	1459860224	1714364416	1370940672	1470765696	1356798720	1649827584	1498917632	1542466176	1474693888	1576622848	1578147200	1588056448	1340058496	1346031872	1439844480	1541554048	1462614656	1399671040	168988	117682
	H	1560665728	1555601664	1708864512	1567974144	1408444032	1390040704	1378479104	1381875712	1237957120	1384067584	1601664384	1506984192	1404017920	1620734080	1539762304	1385338368	1275731328	1453182976	1481509632	1448346240	1444383360	1511017216	86381	99076
	I	1029541888	31878660	1550196096	1496722688	1529636352	1644138112	1605938048	1534801280	1475149568	1625589888	1670441600	1641865216	1490685568	1619404928	1535345280	1208558336	1514393216	1308772480	1638937984	1431099776	1417040768	1370422528	50016	56202
	J	26777048	68890896	1580288256	1576829184	1629783936	1532813056	1606528512	1461564288	1438755072	1721601408	1504518016	1528329984	1516621824	1606266624	1515805312	1367253504	1548254080	1494541184	1435034880	1433249152	1490709632	1449741824	66198	54987
	K	1215386	95373	965836544	869729920	1409489536	1561581184	1637913344	1407018240	1579960320	1542226048	1399071744	1640474624	1465374464	1511364224	1619645440	1397189888	1235711104	1350395008	1343085056	1509524352	1374980480	1391255040	57065	60020
	L	4910879	151448	1010831616	1036708672	1415064832	1580761472	1486124288	1574147072	1349420928	1546309888	1729163648	1449832576	1407542016	1360374912	1507618176	1772083072	1432802304	1401183616	1514127232	1591528320	1339915904	1478545024	54300	113344
	M	1329504128	1194567936	1612733184	1547031424	1479652224	1603106688	1709326848	1571156736	1448819328	1513300096	1755966464	1695795712	1622183680	1548604928	1571924352	1513839360	1548011520	1465879168	1604449536	1555390976	1469628928	1487042944	61304	49915
	N	1465020800	1544849664	1624260096	1743213440	1501234304	1605455488	1620389248	1789748352	1532525952	1561229056	1644014848	1429038464	1559930880	1501613952	1642033024	1619937024	1333791488	1534651136	1537774336	1513834752	1436812800	1464527360	101657	84136
	O	1219504000	977263296	1606169088	1501612160	1478404736	1671248896	1679186432	1836231680	1487820800	1578382720	1564640000	1611608320	1581997440	1642174976	1683474688	1638514432	1439076096	1560619136	1539735936	1534939264	1602594560	1407435776	43465	160797
	P	1189693440	1167198976	1644229632	1756374016	1484422912	1708271616	1668166144	1615775616	1411364480	1612904960	1810048768	1625528320	1585715072	1607495040	1785498624	1629751168	1420558336	1425093248	1555056384	1607323648	1512899712	1420303104	196733	193649
Experiment 4-4 Plate Layout
	9 sdAb dilutions (M):	1.2e-06	1.2e-06	1.2e-07	1.2e-07	1.2e-08	1.2e-08	1.2e-09	1.2e-09	1.2e-10	1.2e-10	1.2e-11	1.2e-11	1.2e-12	1.2e-12	1.2e-13	1.2e-13	1.2e-14	1.2e-14	VC	VC	VC	VC	CC	CC		VC: Virus Control
sdAb		1	2	3	4	5	6	7	8	9	10	11	12	13	14	15	16	17	18	19	20	21	22	23	24		CC: Cell Control
sdAbPIV06A06	A	C1	C1	C1	C1	C1	C1	C1	C1	C1	C1	C1	C1	C1	C1	C1	C1	C1	C1	VC	VC	VC	VC	CC	CC
sdAbPIV06A06	B	C1	C1	C1	C1	C1	C1	C1	C1	C1	C1	C1	C1	C1	C1	C1	C1	C1	C1	VC	VC	VC	VC	CC	CC
sdAbPIV06B01	C	C2	C2	C2	C2	C2	C2	C2	C2	C2	C2	C2	C2	C2	C2	C2	C2	C2	C2	VC	VC	VC	VC	CC	CC
sdAbPIV06B01	D	C2	C2	C2	C2	C2	C2	C2	C2	C2	C2	C2	C2	C2	C2	C2	C2	C2	C2	VC	VC	VC	VC	CC	CC
sdAbPIV06B02	E	C3	C3	C3	C3	C3	C3	C3	C3	C3	C3	C3	C3	C3	C3	C3	C3	C3	C3	VC	VC	VC	VC	CC	CC
sdAbPIV06B02	F	C3	C3	C3	C3	C3	C3	C3	C3	C3	C3	C3	C3	C3	C3	C3	C3	C3	C3	VC	VC	VC	VC	CC	CC
sdAbPIV06C05	G	C4	C4	C4	C4	C4	C4	C4	C4	C4	C4	C4	C4	C4	C4	C4	C4	C4	C4	VC	VC	VC	VC	CC	CC
sdAbPIV06C05	H	C4	C4	C4	C4	C4	C4	C4	C4	C4	C4	C4	C4	C4	C4	C4	C4	C4	C4	VC	VC	VC	VC	CC	CC
sdAbPIV06G04	I	C5	C5	C5	C5	C5	C5	C5	C5	C5	C5	C5	C5	C5	C5	C5	C5	C5	C5	VC	VC	VC	VC	CC	CC
sdAbPIV06G04	J	C5	C5	C5	C5	C5	C5	C5	C5	C5	C5	C5	C5	C5	C5	C5	C5	C5	C5	VC	VC	VC	VC	CC	CC
sdAbPIV06H03	K	C6	C6	C6	C6	C6	C6	C6	C6	C6	C6	C6	C6	C6	C6	C6	C6	C6	C6	VC	VC	VC	VC	CC	CC
sdAbPIV06H03	L	C6	C6	C6	C6	C6	C6	C6	C6	C6	C6	C6	C6	C6	C6	C6	C6	C6	C6	VC	VC	VC	VC	CC	CC
sdAbPIV06H10	M	C7	C7	C7	C7	C7	C7	C7	C7	C7	C7	C7	C7	C7	C7	C7	C7	C7	C7	VC	VC	VC	VC	CC	CC
sdAbPIV06H10	N	C7	C7	C7	C7	C7	C7	C7	C7	C7	C7	C7	C7	C7	C7	C7	C7	C7	C7	VC	VC	VC	VC	CC	CC
sdAbPIV06E05	O	C8	C8	C8	C8	C8	C8	C8	C8	C8	C8	C8	C8	C8	C8	C8	C8	C8	C8	VC	VC	VC	VC	CC	CC
sdAbPIV06E05	P	C8	C8	C8	C8	C8	C8	C8	C8	C8	C8	C8	C8	C8	C8	C8	C8	C8	C8	VC	VC	VC	VC	CC	CC
Experiment 4-4 % Inhibition Calculations
		Mean	Median	Std. Dev.		S/B	S/N	Z'	%CV
	VC	1482837074	1467464384	8.30946e+07		12584.6	18859	0.831715	5.60376
	CC	117830	100366	78621.4
	sdAbPIV06A06	-0.159434	-0.177214	-0.236795	-0.195044	-0.0912996	-0.200567	-0.16214	-0.191458	-0.0236325	-0.113825	-0.0570567	-0.206597	-0.0706814	-0.0578416	-0.265019	-0.066631	-0.0189344	0.0240972
	sdAbPIV06A06	-0.212346	-0.195331	-0.0735067	-0.118417	-0.111774	-0.237786	-0.144817	-0.147111	0.0481704	-0.0603311	0.0278185	0.00611172	-0.0274077	0.0170716	-0.123756	-0.00291696	-0.0187771	-0.0443855
	sdAbPIV06B01	-0.0262346	-0.217077	-0.154126	-0.181794	-0.0130195	-0.0359668	-0.0512089	-0.0819703	0.141885	-0.0647965	0.102101	-0.137275	0.00524232	-0.00762416	-0.111122	0.0112316	0.0891006	0.0375053
	sdAbPIV06B01	-0.104602	-0.170369	-0.0259279	-0.0709703	0.097357	-0.0643952	-0.04482	-0.077616	0.122098	0.0870653	0.0297146	0.054036	0.0273787	-0.0689725	-0.142843	0.055943	0.143849	0.023265
	sdAbPIV06B02	0.99997	1.00005	0.865386	0.88405	0.087383	0.0247818	-0.100921	-0.0391594	0.117329	-0.0120107	-0.0800632	-0.0298009	-0.160916	0.0263795	-0.0784128	-0.021338	0.118963	-0.0491868
	sdAbPIV06B02	1.00006	1.00006	0.883886	0.855049	-0.0343455	0.0400997	0.00320308	-0.0937513	0.129941	-0.0692658	-0.0719746	-0.0428043	0.0439883	-0.0590772	-0.0285343	0.0121199	0.0714931	0.0589941
	sdAbPIV06C05	-0.0632978	-0.11699	-0.121335	-0.00828423	0.0154964	-0.15615	0.075467	0.00814138	0.0850049	-0.112624	-0.0108453	-0.040216	0.00549206	-0.0632526	-0.0642806	-0.0709638	0.0962951	0.0922664
	sdAbPIV06C05	-0.0524905	-0.0490751	-0.152441	-0.0574195	0.0501734	0.0625853	0.0703828	0.068092	0.165156	0.0666138	-0.0801415	-0.0162857	0.0531585	-0.0930028	-0.0383925	0.0657567	0.13968	0.0199998
	sdAbPIV06G04	0.305719	0.978579	-0.0454294	-0.00936497	-0.0315631	-0.108787	-0.0830238	-0.0350466	0.00518473	-0.0962777	-0.126527	-0.107254	-0.00529331	-0.0921063	-0.0354135	0.184984	-0.0212826	0.117396
	sdAbPIV06G04	0.98202	0.953617	-0.0657246	-0.0633917	-0.0991063	-0.0337056	-0.083422	0.0143471	0.0297305	-0.161031	-0.0146224	-0.0306821	-0.0227857	-0.0832454	-0.022235	0.0779538	-0.0441196	-0.00789368
	sdAbPIV06H03	0.99926	1.00002	0.348684	0.413502	0.0494683	-0.0531079	-0.104589	0.051135	-0.0655035	-0.0400541	0.0564944	-0.106317	0.0117774	-0.0192398	-0.0922686	0.0577636	0.166671	0.0893238
	sdAbPIV06H03	0.996767	0.999977	0.318338	0.300885	0.0457081	-0.0660438	-0.00221702	-0.0615828	0.0899807	-0.0428084	-0.166132	0.0222594	0.0507817	0.082593	-0.0167133	-0.195078	0.0337453	0.0550701
	sdAbPIV06H10	0.103413	0.194419	-0.0876067	-0.043295	0.00214798	-0.0811142	-0.152753	-0.059566	0.0229428	-0.0205454	-0.184208	-0.143627	-0.0939804	-0.0443562	-0.0600837	-0.0209091	-0.043956	0.011437
	sdAbPIV06H10	0.0120159	-0.0418236	-0.0953809	-0.175607	-0.0124078	-0.0826983	-0.0927702	-0.206992	-0.033512	-0.0528704	-0.108704	0.0362837	-0.0519949	-0.0126638	-0.107368	-0.0924652	0.100522	-0.0349453
	sdAbPIV06E05	0.177601	0.340977	-0.0831796	-0.0126626	0.00298933	-0.127072	-0.132425	-0.238342	-0.00336121	-0.0644395	-0.0551709	-0.086848	-0.0668774	-0.107463	-0.135317	-0.104994	0.029514	-0.0524591
	sdAbPIV06E05	0.197707	0.212878	-0.108849	-0.184483	-0.00106955	-0.152041	-0.124993	-0.0896586	0.0482037	-0.0877225	-0.220684	-0.0962362	-0.0693847	-0.0840739	-0.204126	-0.0990842	0.0420031	0.0389445
Experiment 4-5 Raw Data (eGFP fluorescence)
*representative curves from this experiment*
		1	2	3	4	5	6	7	8	9	10	11	12	13	14	15	16	17	18	19	20	21	22	23	24
	A	195352	99449	393271	108689	1159539	145095	12183145	35057728	1275241728	1450292352	1664322560	1612389888	1685453696	1500039296	1673695872	1608872576	1623676672	1713464064	1702782848	1776738048	1576754944	1394624128	381350	236763
	B	130894	220140	55786	43231	204250	783470	66254676	101258072	1335502976	1554472832	1600268928	1496716416	1473187712	1673729664	1664088960	1630572032	1616024576	1587133440	1634136832	1507939200	1501062528	1506374912	1177718	602407
	C	268243	126752	119935	359785	146872	2652659	69901	764052	782394304	1090529664	1537465472	1607705856	1541191808	1526429056	1695973120	1736618880	1529595392	1531606912	1554086016	1604912128	1622250112	1520801280	520322	2729290
	D	340952	148339	66617	146459	138876	183342	8916463	2060956	954422528	866928128	1482925056	1739414528	1436124160	1598413952	1773443968	1576424064	1452261376	1612445952	1693336192	1667958016	1305756160	1270406784	135835	206940
	E	1086070016	1032051904	1651026304	1303971584	1475612928	1549422208	1510297728	1710855296	1520549376	1474580736	1696273920	1584491648	1475894912	1547508608	1642818432	1795736960	1671563008	1630814336	1823631232	1700614784	1536380544	1614253568	127276	321888
	F	1156932480	944350912	1488894464	1485787904	1489415424	1640721024	1604914944	1462775424	1370023424	1642749824	1700335232	1490343936	1438363904	1625577856	1765872000	1649846272	1607859712	1625182720	1574315264	1695512448	1611904128	1453518848	281516	380886
	G	1583506944	1562224128	1653674368	1453021440	1390730496	1633684096	1566466944	1568882944	1341889536	1462616320	1627354368	1591142400	1578778624	1657850112	1626374912	1486392576	1551419008	1698352512	1555048192	1697929600	1513467008	1556839296	84061	190391
	H	1356914688	1401227904	1676483840	1581053312	1579428864	1571003520	1600733056	1629244160	1395903232	1452152320	1562410880	1587623552	1384659968	1504932096	1564619392	1411425536	1620913280	1442672640	1513113088	1608924416	1402663040	1448429952	407490	292955
	I	1473436672	1560984064	1803594496	1861133440	1513767168	1626380928	1767664384	1606035456	1581872128	1655776256	1662793216	1568756224	1445156736	1563775232	1676319744	1552831872	1406118144	1578942592	1612953216	1674312320	1640138624	1558315008	601461	249582
	J	1363084032	1463752320	1699461504	1759906176	1590387968	1710871680	1574520832	1765095296	1514904448	1608978304	1620843776	1586221312	1400784256	1586592128	1676950144	1589718656	1492941824	1572684416	1624044800	1605982464	1447973504	1442697216	61027	2556305
	K	111255	69874	28675668	70506240	1430409472	1550262912	1448822144	1685690240	1487879936	1660212224	1556612864	1711673856	1500024064	1788710656	1678295424	1625039104	1532083072	1625848064	1572909184	1481409536	1504783616	1587046272	363558	597255
	L	704595	245070	102244984	20992780	1582039680	1635316224	1649435776	1861734400	1332124416	1647532928	1643217152	1589996288	1667923840	1640157568	1645100928	1402065792	1545924864	1603655552	1573352960	1403991936	1420718592	1592686976	223585	67434
	M	1160133632	1281995008	1613957760	1599049216	1476763648	1767273984	1765531776	1578332032	1627378944	1757579264	1690561664	1499608832	1502755840	1800958464	1560837248	1565815552	1529633408	1350167808	1631565184	1622399744	1758104064	1669800832	172384	98404
	N	1386586112	1532473216	1668472320	1645766400	1839237632	1796654208	1610216960	1727652992	1476609152	1557654656	1556072576	1761902080	1724931328	1509961216	1693247488	1699549056	1367055360	1428659200	1564442752	1570027776	1534391808	1442805120	36223	59570
	O	1673502592	1710611456	1723177856	1702653952	1662098048	1609894656	1842096384	1732073472	1452097920	1548298112	1630208512	1571774464	1578384768	1573725312	1727022976	1578757888	1557409536	1578157696	1657206400	1562990208	1533267584	1646697472	200994	529788
	P	1648940160	1767484928	1643621376	1672940032	1773805184	1718221568	1615947136	1639177216	1509129856	1599971456	1841958400	1681478528	1563150976	1739720704	1710498688	1410180608	1576342784	1582315008	1697059456	1513254016	1477513344	1527743104	639952	482449
Experiment 4-5 Plate Layout
	9 sdAb dilutions (M):	1.2e-06	1.2e-06	1.2e-07	1.2e-07	1.2e-08	1.2e-08	1.2e-09	1.2e-09	1.2e-10	1.2e-10	1.2e-11	1.2e-11	1.2e-12	1.2e-12	1.2e-13	1.2e-13	1.2e-14	1.2e-14	VC	VC	VC	VC	CC	CC		VC: Virus Control
sdAb		1	2	3	4	5	6	7	8	9	10	11	12	13	14	15	16	17	18	19	20	21	22	23	24		CC: Cell Control
sdAbPIV01D10	A	C1	C1	C1	C1	C1	C1	C1	C1	C1	C1	C1	C1	C1	C1	C1	C1	C1	C1	VC	VC	VC	VC	CC	CC
sdAbPIV01D10	B	C1	C1	C1	C1	C1	C1	C1	C1	C1	C1	C1	C1	C1	C1	C1	C1	C1	C1	VC	VC	VC	VC	CC	CC
sdAbPIV03B04	C	C2	C2	C2	C2	C2	C2	C2	C2	C2	C2	C2	C2	C2	C2	C2	C2	C2	C2	VC	VC	VC	VC	CC	CC
sdAbPIV03B04	D	C2	C2	C2	C2	C2	C2	C2	C2	C2	C2	C2	C2	C2	C2	C2	C2	C2	C2	VC	VC	VC	VC	CC	CC
sdAbPIV01H11	E	C3	C3	C3	C3	C3	C3	C3	C3	C3	C3	C3	C3	C3	C3	C3	C3	C3	C3	VC	VC	VC	VC	CC	CC
sdAbPIV01H11	F	C3	C3	C3	C3	C3	C3	C3	C3	C3	C3	C3	C3	C3	C3	C3	C3	C3	C3	VC	VC	VC	VC	CC	CC
sdAbPIV05B11	G	C4	C4	C4	C4	C4	C4	C4	C4	C4	C4	C4	C4	C4	C4	C4	C4	C4	C4	VC	VC	VC	VC	CC	CC
sdAbPIV05B11	H	C4	C4	C4	C4	C4	C4	C4	C4	C4	C4	C4	C4	C4	C4	C4	C4	C4	C4	VC	VC	VC	VC	CC	CC
sdAbPIV05A04	I	C5	C5	C5	C5	C5	C5	C5	C5	C5	C5	C5	C5	C5	C5	C5	C5	C5	C5	VC	VC	VC	VC	CC	CC
sdAbPIV05A04	J	C5	C5	C5	C5	C5	C5	C5	C5	C5	C5	C5	C5	C5	C5	C5	C5	C5	C5	VC	VC	VC	VC	CC	CC
sdAbPIV05D03	K	C6	C6	C6	C6	C6	C6	C6	C6	C6	C6	C6	C6	C6	C6	C6	C6	C6	C6	VC	VC	VC	VC	CC	CC
sdAbPIV05D03	L	C6	C6	C6	C6	C6	C6	C6	C6	C6	C6	C6	C6	C6	C6	C6	C6	C6	C6	VC	VC	VC	VC	CC	CC
sdAbPIV05F11	M	C7	C7	C7	C7	C7	C7	C7	C7	C7	C7	C7	C7	C7	C7	C7	C7	C7	C7	VC	VC	VC	VC	CC	CC
sdAbPIV05F11	N	C7	C7	C7	C7	C7	C7	C7	C7	C7	C7	C7	C7	C7	C7	C7	C7	C7	C7	VC	VC	VC	VC	CC	CC
-
-
Experiment 4-5 % Inhibition Calculations
		Mean	Median	Std. Dev.		S/B	S/N	Z'	%CV
	VC	1.56577e+09	1573131072	1.10061e+08		3330.45	2374.51	0.787798	7.02916
	CC	470138	265549	659210
	sdAbPIV01D10	1.00018	1.00024	1.00005	1.00023	0.99956	1.00021	0.992517	0.977904	0.185607	0.0737756	-0.0629584	-0.029781	-0.0764581	0.0419946	-0.0689466	-0.027534	-0.0369916	-0.0943526
	sdAbPIV01D10	1.00022	1.00016	1.00026	1.00027	1.00017	0.9998	0.957973	0.935611	0.147109	0.00721951	-0.0220375	0.0441174	0.0591488	-0.0689682	-0.0628092	-0.0413968	-0.0321031	-0.0136458
	sdAbPIV03B04	1.00013	1.00022	1.00022	1.00007	1.00021	0.998606	1.00026	0.999812	0.500465	0.303611	0.0180847	-0.0267886	0.0157041	0.0251354	-0.0831785	-0.109145	0.0231126	0.0218275
	sdAbPIV03B04	1.00008	1.00021	1.00026	1.00021	1.00021	1.00018	0.994604	0.998984	0.390564	0.44646	0.0529281	-0.110931	0.082827	-0.0208524	-0.132671	-0.00680412	0.0725177	-0.0298168
	sdAbPIV01H11	0.30646	0.34097	-0.054464	0.167253	0.0575995	0.0104461	0.0354409	-0.092686	0.0288916	0.0582589	-0.0833707	-0.0119581	0.0574193	0.0116686	-0.0492204	-0.146913	-0.067584	-0.0415515
	sdAbPIV01H11	0.26119	0.396998	0.0491145	0.0510991	0.0487817	-0.0478805	-0.0250056	0.0658007	0.125056	-0.0491766	-0.0859652	0.0481885	0.0813961	-0.0382062	-0.127834	-0.0537102	-0.0268869	-0.0379538
	sdAbPIV05B11	-0.011329	0.00226756	-0.0561558	0.0720321	0.111827	-0.0433849	-0.000442975	-0.00198645	0.143029	0.0659024	-0.0393411	-0.016207	-0.00830834	-0.0588235	-0.0387154	0.0507128	0.00917046	-0.0846986
	sdAbPIV05B11	0.13343	0.105121	-0.0707277	-0.00976153	-0.00872375	-0.00334118	-0.022334	-0.0405484	0.108522	0.0725874	0.00214826	-0.013959	0.115705	0.0388688	0.000737341	0.0986058	-0.0352262	0.0786435
	sdAbPIV05A04	0.0589898	0.00305978	-0.151933	-0.188692	0.0332245	-0.0387192	-0.128979	-0.0257215	-0.0102846	-0.0574986	-0.0619814	-0.00190549	0.0770565	0.00127664	-0.0706229	0.00826784	0.101996	-0.00841309
	sdAbPIV05A04	0.129489	0.0651767	-0.0854071	-0.124022	-0.015725	-0.0926965	-0.00558823	-0.127337	0.0324979	-0.0276015	-0.0351818	-0.0130631	0.105404	-0.0133	-0.0710256	-0.0152974	0.0465288	-0.00441503
	sdAbPIV05D03	1.00023	1.00026	0.981981	0.955257	0.0864779	0.00990903	0.0747149	-0.0766092	0.0497626	-0.0603325	0.00585234	-0.093209	0.0420043	-0.142424	-0.071885	-0.037862	0.0215233	-0.0383788
	sdAbPIV05D03	0.99985	1.00014	0.934981	0.986889	-0.0103917	-0.0444276	-0.0534479	-0.189076	0.149268	-0.0522323	-0.0494751	-0.0154748	-0.0652591	-0.0475205	-0.0506786	0.104585	0.0126804	-0.0242011
	sdAbPIV05F11	0.259145	0.181293	-0.0307827	-0.0212583	0.0568643	-0.128729	-0.127616	-0.00802303	-0.0393568	-0.122536	-0.0797214	0.0422696	0.0402591	-0.150249	0.00315358	-2.68304e-05	0.0230883	0.137741
	sdAbPIV05F11	0.114475	0.021274	-0.0656095	-0.0511037	-0.174704	-0.147499	-0.0283928	-0.103417	0.056963	0.00518679	0.00619751	-0.125297	-0.101679	0.0356559	-0.0814372	-0.085463	0.126952	0.087596

## Sheet: Fig2b
		preF
			01A03	01H09	02H02	02B03	02E10	03A02	03E06	04C03	04C06	04E07	06H03	01D10	03B04	Irrelevant VHH
		Bottom	0.06024	0.05622	0.03277	0.04337	0.06874	0.01622	0.02212	0.03736	0.05168	0.03421	0.04847	-0.03128	0.156	0.04225
		Top	2.554	2.545	2.571	2.576	2.595	2.529	2.569	2.277	2.239	2.018	2.297	1.279	1.288	0.04367
		VHH concentration (nM)
		500	2.382	2.508	2.538	2.642	2.506	2.532	2.528	2.174	2.151	2.027	2.144	1.1	1.121	0.044	RAW DATA
		166.667	2.454	2.525	2.548	2.45	2.509	2.413	2.542	2.267	2.314	1.978	2.32	1.409	1.453	0.042
		55.556	2.433	2.437	2.566	2.711	2.649	2.667	2.6	2.226	2.088	2.075	2.296	1.345		0.045
		18.519	2.663	2.511	2.538	2.45	2.645	2.588	2.615	2.33	2.295	1.804	2.357	1.347	1.354	0.043
		6.173	2.666	2.669	2.636	2.057	2.546	2.434	2.291	2.418	2.326	1.531	2.365	1.154	1.253	0.041
		2.058	2.652	2.598	2.578	0.484	2.7	2.292	1.926	2.28	2.216	0.773	2.259	1.245	1.197	0.042
		0.686	2.557	2.318	2.344	0.078	2.489	1.959	1.127	2.17	2.154	0.224	2.162	1.211	1.169	0.043
		0.229	1.96	1.692	1.777	0.046	1.961	1.152	0.368	1.934	1.575	0.07	1.551	1.05	0.718	0.043
		0.076	0.885	0.679	0.761	0.043	0.796	0.352	0.092	1.131	0.618	0.046	0.572	0.757	0.331	0.042
		0.025	0.231	0.201	0.183	0.042	0.237	0.107	0.05	0.289	0.16	0.042	0.149	0.454	0.193	0.042
		0.008	0.074	0.076	0.068	0.044	0.077	0.052	0.044	0.094	0.063	0.041	0.06	0.174	0.153	0.042
		0.003	0.049	0.05	0.046	0.045	0.053	0.045	0.046	0.057	0.046	0.043	0.045			0.043
		% binding - preF
		VHH concentration (nM)	01A03	01H09	02H02	02B03	02E10	03A02	03E06	04C03	04C06	04E07	06H03	01D10	03B04	Irrelevant VHH
		500	0.931028	0.985133	0.986999	1.02606	0.96477	1.00119	0.983902	0.95401	0.959768	1.00454	0.931956	0.863388	0.852473	-0.00491004
		166.667	0.9599	0.991964	0.990939	0.950249	0.965958	0.953836	0.989399	0.995535	1.03429	0.979837	1.01023	1.09922	1.14576	-0.00571364
		55.556	0.951479	0.956605	0.99803	1.0533	1.02138	1.05492	1.01217	0.977228	0.930966	1.02873	0.999555	1.05037		-0.00450823
		18.519	1.04371	0.986339	0.986999	0.950249	1.01979	1.02348	1.01806	1.02366	1.0256	0.892126	1.02668	1.0519	1.0583	-0.00531184
		6.173	1.04491	1.04982	1.02561	0.795075	0.980604	0.962193	0.890847	1.06296	1.03977	0.75451	1.03024	0.904601	0.969081	-0.00611545
		2.058	1.0393	1.0213	1.00276	0.173981	1.04156	0.905682	0.747534	1.00134	0.989485	0.372413	0.9831	0.974051	0.919611	-0.00571364
		0.686	1.0012	0.908791	0.910568	0.0136735	0.958041	0.77316	0.433817	0.952224	0.96114	0.0956704	0.939961	0.948103	0.894876	-0.00531184
		0.229	0.761805	0.657262	0.687184	0.00103845	0.749036	0.452001	0.135805	0.84685	0.696432	0.0180412	0.668228	0.825228	0.496466	-0.00531184
		0.076	0.33073	0.250235	0.286905	-0.000146093	0.28788	0.133629	0.0274375	0.488311	0.25891	0.00594317	0.232832	0.601612	0.154594	-0.00571364
		0.025	0.0684749	0.0581731	0.0591869	-0.00054094	0.0666044	0.0361273	0.0109467	0.112357	0.0495218	0.00392683	0.0447092	0.370364	0.0326855	-0.00571364
		0.008	0.00551777	0.00794767	0.0138798	0.000248753	0.00326966	0.0142392	0.0085909	0.0252898	0.00517528	0.00342274	0.00512779	0.156669	-0.00265018	-0.00571364
		0.003	-0.00450725	-0.00249922	0.00521229	0.0006436	-0.00623055	0.0114534	0.00937618	0.00876927	-0.00259679	0.00443091	-0.00154323			-0.00531184
		postF
			01A03	01H09	02H02	02B03	02E10	03A02	03E06	04C03	04C06	04E07	06H03	01D10	03B04	Irrelevant VHH
		Bottom	0.04349	0.04133	0.04036	0.04125	0.04212	0.04181	0.0422	0.04427	0.04205	0.04261	0.04494	0.2006	0.08783	0.043
		Top	0.1701	0.1512	0.1783	0.3463	0.1567	0.3299	0.3001	0.1795	0.1777	0.5146	0.169	1.295	1.294	0
		VHH concentration (nM)
		500	0.175	0.161	0.178	0.339	0.167	0.246	0.186	0.172	0.191	0.138	0.167	1.32	1.299	0.045	RAW DATA
		166.667	0.171	0.146	0.176	0.35	0.152	0.185	0.127	0.189	0.178	0.08	0.176	1.257	1.268	0.042
		55.556	0.169	0.152	0.175	0.293	0.154	0.112	0.088	0.182	0.178	0.057	0.171	1.109	1.097	0.042
		18.519	0.168	0.151	0.185	0.161	0.155	0.081	0.062	0.171	0.167	0.046	0.162	0.395	0.481	0.043
		6.173	0.168	0.146	0.175	0.056	0.157	0.057	0.049	0.182	0.177	0.045	0.168	0.179	0.096	0.047
		2.058	0.169	0.136	0.156	0.044	0.151	0.047	0.043	0.172	0.17	0.042	0.159	0.372	0.226	0.042
		0.686	0.167	0.117	0.109	0.041	0.136	0.043	0.043	0.188	0.159	0.044	0.109	0.208	0.179	0.042
		0.229	0.143	0.069	0.056	0.044	0.08	0.042	0.042	0.164	0.096	0.043	0.056	0.125	0.088	0.042
		0.076	0.076	0.046	0.043	0.041	0.049	0.042	0.042	0.096	0.054	0.046	0.045	0.182	0.047	0.043
		0.025	0.048	0.042	0.041	0.042	0.043	0.042	0.043	0.053	0.043	0.041	0.047	0.126	0.042	0.043
		0.008	0.044	0.044	0.041	0.041	0.042	0.042	0.046	0.045	0.042	0.041	0.045	0.222	-0.014	0.042
		0.003	0.043	0.042	0.041	0.042	0.042	0.042	0.042	0.042	0.042	0.042	0.044			0.043
		% binding - post F
		VHH concentration (nM)	01A03	01H09	02H02	02B03	02E10	03A02	03E06	04C03	04C06	04E07	06H03	01D10	03B04	Irrelevant VHH
		500	0.0460189	0.0421009	0.057217	0.116728	0.0388954	0.0914445	0.0643454	0.0601168	0.0636944	0.052319	0.0527144	1.03129	1.00972	0.0386397
		166.667	0.0444149	0.0360739	0.0564291	0.121072	0.0329578	0.0671686	0.0411798	0.0677073	0.057751	0.0230821	0.0567171	0.98321	0.982332	0.00705412
		55.556	0.0436129	0.0384847	0.0560351	0.0985655	0.0337495	0.0381171	0.0258669	0.0645818	0.057751	0.0114881	0.0544934	0.870257	0.831272	0.00705412
		18.519	0.0432119	0.0380829	0.0599749	0.0464458	0.0341453	0.0257802	0.0156584	0.0596703	0.0527221	0.00594317	0.0504908	0.325335	0.287102	0.0175826
		6.173	0.0432119	0.0360739	0.0560351	0.00498691	0.034937	0.016229	0.0105541	0.0645818	0.0572939	0.00543908	0.0531592	0.160485	-0.0530035	0.0596968
		2.058	0.0436129	0.0320559	0.0485496	0.000248753	0.032562	0.0122494	0.00819827	0.0601168	0.0540936	0.00392683	0.0491566	0.307782	0.0618375	0.00705412
		0.686	0.0428109	0.0244216	0.0300327	-0.000935786	0.0266243	0.0106575	0.00819827	0.0672608	0.0490646	0.004935	0.0269198	0.182617	0.020318	0.00705412
		0.229	0.0331868	0.00513505	0.00915205	0.000248753	0.00445718	0.0102596	0.00780563	0.0565448	0.0202622	0.00443091	0.00334885	0.119272	-0.0600707	0.00705412
		0.076	0.00631977	-0.00410643	0.00403037	-0.000935786	-0.00781392	0.0102596	0.00780563	0.0261828	0.00106066	0.00594317	-0.00154323	0.162774	-0.0962898	0.0175826
		0.025	-0.00490825	-0.00571364	0.00324242	-0.00054094	-0.010189	0.0102596	0.00819827	0.00698327	-0.00396833	0.00342274	-0.00065376	0.120035	-0.100707	0.0175826
		0.008	-0.00651225	-0.00491004	0.00324242	-0.000935786	-0.0105848	0.0102596	0.00937618	0.00341126	-0.00442551	0.00342274	-0.00154323	0.193302	-0.150177	0.00705412
		0.003	-0.00691326	-0.00571364	0.00324242	-0.00054094	-0.0105848	0.0102596	0.00780563	0.00207176	-0.00442551	0.00392683	-0.00198797			0.0175826
		% binding values used to caluclate EC50 values for supplementary table S3

## Sheet: Fig2c
Matrix Output - ForteBio Software
All VHHs tested
Values represent the response (nm) detected for binding of the 2nd VHH to the RV3 preF+1st VHH complex
		1st VHH
		1A03	2H02	4C06	1D10	1H09
2nd VHH	1A03	0.054114	0.955972	1.03187	1.28934	1.07631
	2E10	0.05562	0.724982	0.843996	0.908918	0.791998
	4C03	0.0375	0.905134	1.02514	1.09808	1.0366
	2H02	0.926946	0.111693	0.004293	0.852842	0
	4C06	1.1782	0.02862	0.109148	0.741241	0.048184
	6H03	1.12949	0	0.134784	0.71923	0.10047
	1D10	1.35316	0.990957	0.953041	0.103872	0.16928
	3B04	1.56989	1.05108	1.27048	0.070267	0.174582
	3A02	1.35143	0.801524	1.13395	0	0.085064
	3E06	1.37537	0.784269	0.897596	0	0.053735
	4E07	0.798744	0.63123	0.59088	0	0
	2B03	1.25326	0.513033	0.726625	0.008637	0.626671
	1H09	0.963314	0.007247	0.081801	0.046022	0.139598
	Buffer	0	0.064731	0.109644	0.109423	0.061486

## Sheet: Fig2e_4C03
Cycle: 22 FJ1719VHH04C03 4.39 nM_X	Cycle: 22 FJ1719VHH04C03 4.39 nM_Y	Fitted Cycle: 22 FJ1719VHH04C03 4.39 nM_Y		Cycle: 23 FJ1719VHH04C03 6.58 nM_X	Cycle: 23 FJ1719VHH04C03 6.58 nM_Y	Fitted Cycle: 23 FJ1719VHH04C03 6.58 nM_Y		Cycle: 24 FJ1719VHH04C03 9.88 nM_X	Cycle: 24 FJ1719VHH04C03 9.88 nM_Y	Fitted Cycle: 24 FJ1719VHH04C03 9.88 nM_Y		Cycle: 25 FJ1719VHH04C03 14.81 nM_X	Cycle: 25 FJ1719VHH04C03 14.81 nM_Y	Fitted Cycle: 25 FJ1719VHH04C03 14.81 nM_Y		Cycle: 26 FJ1719VHH04C03 22.22 nM_X	Cycle: 26 FJ1719VHH04C03 22.22 nM_Y	Fitted Cycle: 26 FJ1719VHH04C03 22.22 nM_Y		Cycle: 27 FJ1719VHH04C03 33.33 nM_X	Cycle: 27 FJ1719VHH04C03 33.33 nM_Y	Fitted Cycle: 27 FJ1719VHH04C03 33.33 nM_Y		Cycle: 28 FJ1719VHH04C03 50 nM_X	Cycle: 28 FJ1719VHH04C03 50 nM_Y	Fitted Cycle: 28 FJ1719VHH04C03 50 nM_Y
-60	0.128906	0		-60	0.109375	0		-60	0.140625	0		-60	0.019531	0		-60	0.132813	0		-60	0	0		-60	0.003906	0
-59.9	0.128906	0		-59.9	0.105469	0		-59.9	0.148438	0		-59.9	0.015625	0		-59.9	0.140625	0		-59.9	-0.00391	0		-59.9	0.011719	0
-59.8	0.136719	0		-59.8	0.109375	0		-59.8	0.148438	0		-59.8	0.027344	0		-59.8	0.140625	0		-59.8	-0.00391	0		-59.8	0.011719	0
-59.7	0.140625	0		-59.7	0.121094	0		-59.7	0.152344	0		-59.7	0.03125	0		-59.7	0.148438	0		-59.7	0.011719	0		-59.7	0.015625	0
-59.6	0.140625	0		-59.6	0.109375	0		-59.6	0.152344	0		-59.6	0.03125	0		-59.6	0.136719	0		-59.6	0	0		-59.6	0.027344	0
-59.5	0.140625	0		-59.5	0.121094	0		-59.5	0.152344	0		-59.5	0.03125	0		-59.5	0.144531	0		-59.5	0.007813	0		-59.5	0.027344	0
-59.4	0.128906	0		-59.4	0.097656	0		-59.4	0.14062	0		-59.4	0.027344	0		-59.4	0.113276	0		-59.4	-0.01172	0		-59.4	0.023433	0
-59.3	0.125	0		-59.3	0.101563	0		-59.3	0.140625	0		-59.3	0.023438	0		-59.3	0.105469	0		-59.3	-0.01953	0		-59.3	0.015625	0
-59.2	0.113281	0		-59.2	0.101563	0		-59.2	0.128906	0		-59.2	0.011719	0		-59.2	0.105476	0		-59.2	-0.01953	0		-59.2	0.003913	0
-59.1	0.121094	0		-59.1	0.121094	0		-59.1	0.13281	0		-59.1	0.031248	0		-59.1	0.105466	0		-59.1	-2.38e-06	0		-59.1	0.003904	0
-59	0.117188	0		-59	0.117188	0		-59	0.128906	0		-59	0.039063	0		-59	0.109375	0		-59	-0.00391	0		-59	0.011719	0
-58.9	0.109375	0		-58.9	0.101563	0		-58.9	0.132813	0		-58.9	0.03125	0		-58.9	0.113281	0		-58.9	0	0		-58.9	0.003906	0
-58.8	0.121094	0		-58.8	0.109375	0		-58.8	0.140625	0		-58.8	0.027344	0		-58.8	0.125	0		-58.8	0.007813	0		-58.8	0.011719	0
-58.7	0.121094	0		-58.7	0.109375	0		-58.7	0.140625	0		-58.7	0.039063	0		-58.7	0.113276	0		-58.7	-0.00391	0		-58.7	-4.77e-06	0
-58.6	0.101563	0		-58.6	0.101563	0		-58.6	0.132813	0		-58.6	0.023438	0		-58.6	0.117188	0		-58.6	0	0		-58.6	0.003906	0
-58.5	0.113281	0		-58.5	0.101563	0		-58.5	0.140625	0		-58.5	0.03125	0		-58.5	0.117188	0		-58.5	0	0		-58.5	0.003906	0
-58.4	0.105469	0		-58.4	0.105469	0		-58.4	0.14062	0		-58.4	0.027344	0		-58.4	0.113276	0		-58.4	0.007813	0		-58.4	-4.77e-06	0
-58.3	0.109375	0		-58.3	0.101563	0		-58.3	0.132813	0		-58.3	0.03125	0		-58.3	0.113281	0		-58.3	-0.00781	0		-58.3	0.003906	0
-58.2	0.101563	0		-58.2	0.097656	0		-58.2	0.132813	0		-58.2	0.019531	0		-58.2	0.113281	0		-58.2	0	0		-58.2	0.003906	0
-58.1	0.101563	0		-58.1	0.109375	0		-58.1	0.128901	0		-58.1	0.027339	0		-58.1	0.117183	0		-58.1	-0.01172	0		-58.1	-4.77e-06	0
-58	0.089844	0		-58	0.105469	0		-58	0.132813	0		-58	0.011719	0		-58	0.097656	0		-58	-0.00781	0		-58	-0.00391	0
-57.9	0.089844	0		-57.9	0.089844	0		-57.9	0.113279	0		-57.9	0	0		-57.9	0.093748	0		-57.9	-0.01172	0		-57.9	-0.01563	0
-57.8	0.097656	0		-57.8	0.085938	0		-57.8	0.109375	0		-57.8	0.007813	0		-57.8	0.089844	0		-57.8	-0.01563	0		-57.8	-0.00781	0
-57.7	0.097656	0		-57.7	0.085938	0		-57.7	0.105469	0		-57.7	0.007813	0		-57.7	0.089846	0		-57.7	-0.00391	0		-57.7	2.38e-06	0
-57.6	0.101563	0		-57.6	0.082031	0		-57.6	0.109368	0		-57.6	0.011712	0		-57.6	0.105462	0		-57.6	-0.00782	0		-57.6	-0.00782	0
-57.5	0.089844	0		-57.5	0.066406	0		-57.5	0.097656	0		-57.5	-0.00391	0		-57.5	0.101563	0		-57.5	-0.01172	0		-57.5	-0.00781	0
-57.4	0.082031	0		-57.4	0.070313	0		-57.4	0.101563	0		-57.4	-0.01172	0		-57.4	0.097656	0		-57.4	-0.01953	0		-57.4	-0.02344	0
-57.3	0.082031	0		-57.3	0.070313	0		-57.3	0.089844	0		-57.3	0	0		-57.3	0.085938	0		-57.3	-0.01953	0		-57.3	-0.02734	0
-57.2	0.078125	0		-57.2	0.074219	0		-57.2	0.101563	0		-57.2	0.007813	0		-57.2	0.078125	0		-57.2	0	0		-57.2	-0.02734	0
-57.1	0.089844	0		-57.1	0.066406	0		-57.1	0.093748	0		-57.1	-0.00391	0		-57.1	0.085935	0		-57.1	-0.00391	0		-57.1	-0.01953	0
-57	0.082031	0		-57	0.066406	0		-57	0.097656	0		-57	-0.00781	0		-57	0.085938	0		-57	-0.00781	0		-57	-0.01563	0
-56.9	0.078125	0		-56.9	0.070313	0		-56.9	0.093745	0		-56.9	0	0		-56.9	0.085933	0		-56.9	0.003906	0		-56.9	-0.01172	0
-56.8	0.078125	0		-56.8	0.054688	0		-56.8	0.085938	0		-56.8	0	0		-56.8	0.074219	0		-56.8	-0.00781	0		-56.8	-0.01563	0
-56.7	0.082031	0		-56.7	0.066406	0		-56.7	0.101563	0		-56.7	0.007813	0		-56.7	0.085938	0		-56.7	0.003906	0		-56.7	-0.01563	0
-56.6	0.09375	0		-56.6	0.070313	0		-56.6	0.101555	0		-56.6	0.011712	0		-56.6	0.093743	0		-56.6	0.007805	0		-56.6	-0.00391	0
-56.5	0.089844	0		-56.5	0.054688	0		-56.5	0.097656	0		-56.5	0	0		-56.5	0.078125	0		-56.5	-0.01172	0		-56.5	-0.01172	0
-56.4	0.082031	0		-56.4	0.050781	0		-56.4	0.101565	0		-56.4	0	0		-56.4	0.082034	0		-56.4	-0.00391	0		-56.4	-0.01562	0
-56.3	0.089844	0		-56.3	0.050781	0		-56.3	0.101563	0		-56.3	-0.00391	0		-56.3	0.082031	0		-56.3	-0.00391	0		-56.3	-0.00781	0
-56.2	0.085938	0		-56.2	0.050781	0		-56.2	0.097656	0		-56.2	-0.00781	0		-56.2	0.085942	0		-56.2	-0.01172	0		-56.2	-0.0039	0
-56.1	0.089844	0		-56.1	0.054688	0		-56.1	0.109373	0		-56.1	-0.00391	0		-56.1	0.097654	0		-56.1	-0.00391	0		-56.1	0.00781	0
-56	0.085938	0		-56	0.054688	0		-56	0.117188	0		-56	-0.01172	0		-56	0.097656	0		-56	-0.01172	0		-56	0.007813	0
-55.9	0.085938	0		-55.9	0.042969	0		-55.9	0.117188	0		-55.9	-0.01172	0		-55.9	0.09375	0		-55.9	-0.01172	0		-55.9	0.007813	0
-55.8	0.085938	0		-55.8	0.046875	0		-55.8	0.128906	0		-55.8	-0.00391	0		-55.8	0.097656	0		-55.8	-0.01172	0		-55.8	0.007813	0
-55.7	0.085938	0		-55.7	0.046875	0		-55.7	0.136719	0		-55.7	0.011719	0		-55.7	0.09375	0		-55.7	0.007813	0		-55.7	0.015625	0
-55.6	0.09375	0		-55.6	0.046875	0		-55.6	0.140618	0		-55.6	0.011712	0		-55.6	0.105462	0		-55.6	-7.15e-06	0		-55.6	0.02343	0
-55.5	0.085938	0		-55.5	0.03125	0		-55.5	0.128906	0		-55.5	0.007813	0		-55.5	0.101563	0		-55.5	-0.01172	0		-55.5	0.007813	0
-55.4	0.089844	0		-55.4	0.027344	0		-55.4	0.124995	0		-55.4	0.007813	0		-55.4	0.089839	0		-55.4	-0.00781	0		-55.4	0.011714	0
-55.3	0.082031	0		-55.3	0.011719	0		-55.3	0.117188	0		-55.3	-0.00391	0		-55.3	0.085938	0		-55.3	-0.00781	0		-55.3	0.003906	0
-55.2	0.097656	0		-55.2	0.011719	0		-55.2	0.125	0		-55.2	0.003906	0		-55.2	0.093752	0		-55.2	0	0		-55.2	0.011721	0
-55.1	0.09375	0		-55.1	0.023438	0		-55.1	0.128904	0		-55.1	0.015623	0		-55.1	0.093748	0		-55.1	0.003904	0		-55.1	0.011716	0
-55	0.089844	0		-55	0.015625	0		-55	0.128906	0		-55	0.019531	0		-55	0.09375	0		-55	0	0		-55	0.015625	0
-54.9	0.082031	0		-54.9	0.027344	0		-54.9	0.132817	0		-54.9	0.023438	0		-54.9	0.101567	0		-54.9	0.015625	0		-54.9	0.01563	0
-54.8	0.09375	0		-54.8	0.027344	0		-54.8	0.144531	0		-54.8	0.035156	0		-54.8	0.113281	0		-54.8	0.023438	0		-54.8	0.03125	0
-54.7	0.101563	0		-54.7	0.023438	0		-54.7	0.140625	0		-54.7	0.03125	0		-54.7	0.117188	0		-54.7	0.03125	0		-54.7	0.023438	0
-54.6	0.109375	0		-54.6	0.039063	0		-54.6	0.144531	0		-54.6	0.039063	0		-54.6	0.117188	0		-54.6	0.039063	0		-54.6	0.027344	0
-54.5	0.105469	0		-54.5	0.042969	0		-54.5	0.164063	0		-54.5	0.03125	0		-54.5	0.125	0		-54.5	0.042969	0		-54.5	0.039063	0
-54.4	0.109375	0		-54.4	0.039063	0		-54.4	0.171875	0		-54.4	0.03125	0		-54.4	0.117188	0		-54.4	0.050781	0		-54.4	0.023438	0
-54.3	0.113281	0		-54.3	0.03125	0		-54.3	0.179688	0		-54.3	0.023438	0		-54.3	0.136719	0		-54.3	0.054688	0		-54.3	0.03125	0
-54.2	0.105469	0		-54.2	0.023438	0		-54.2	0.179688	0		-54.2	0.015625	0		-54.2	0.128904	0		-54.2	0.054688	0		-54.2	0.023435	0
-54.1	0.109375	0		-54.1	0.023438	0		-54.1	0.171873	0		-54.1	0.011716	0		-54.1	0.128904	0		-54.1	0.050779	0		-54.1	0.031248	0
-54	0.109375	0		-54	0.023438	0		-54	0.171875	0		-54	0.011719	0		-54	0.121094	0		-54	0.046875	0		-54	0.027344	0
-53.9	0.109375	0		-53.9	0.027344	0		-53.9	0.171873	0		-53.9	0.027344	0		-53.9	0.121091	0		-53.9	0.035156	0		-53.9	0.031248	0
-53.8	0.101563	0		-53.8	0.011719	0		-53.8	0.164063	0		-53.8	0.027344	0		-53.8	0.113281	0		-53.8	0.035156	0		-53.8	0.019531	0
-53.7	0.121094	0		-53.7	0.023438	0		-53.7	0.179688	0		-53.7	0.039063	0		-53.7	0.140625	0		-53.7	0.039063	0		-53.7	0.042969	0
-53.6	0.121094	0		-53.6	0.03125	0		-53.6	0.179685	0		-53.6	0.03906	0		-53.6	0.144529	0		-53.6	0.03906	0		-53.6	0.042966	0
-53.5	0.117188	0		-53.5	0.019531	0		-53.5	0.175781	0		-53.5	0.039063	0		-53.5	0.128906	0		-53.5	0.027344	0		-53.5	0.042969	0
-53.4	0.117188	0		-53.4	0.027344	0		-53.4	0.167974	0		-53.4	0.039063	0		-53.4	0.125005	0		-53.4	0.027344	0		-53.4	0.039067	0
-53.3	0.132813	0		-53.3	0.027344	0		-53.3	0.175781	0		-53.3	0.042969	0		-53.3	0.132813	0		-53.3	0.035156	0		-53.3	0.054688	0
-53.2	0.148438	0		-53.2	0.050781	0		-53.2	0.191406	0		-53.2	0.054688	0		-53.2	0.152339	0		-53.2	0.046875	0		-53.2	0.062495	0
-53.1	0.132813	0		-53.1	0.039063	0		-53.1	0.179688	0		-53.1	0.042969	0		-53.1	0.136719	0		-53.1	0.027344	0		-53.1	0.058594	0
-53	0.144531	0		-53	0.042969	0		-53	0.179688	0		-53	0.050781	0		-53	0.136719	0		-53	0.023438	0		-53	0.0625	0
-52.9	0.15625	0		-52.9	0.054688	0		-52.9	0.191411	0		-52.9	0.070313	0		-52.9	0.156255	0		-52.9	0.042969	0		-52.9	0.07813	0
-52.8	0.160156	0		-52.8	0.058594	0		-52.8	0.199219	0		-52.8	0.066406	0		-52.8	0.152344	0		-52.8	0.046875	0		-52.8	0.089844	0
-52.7	0.171875	0		-52.7	0.0625	0		-52.7	0.195313	0		-52.7	0.066406	0		-52.7	0.160156	0		-52.7	0.042969	0		-52.7	0.085938	0
-52.6	0.175781	0		-52.6	0.058594	0		-52.6	0.191406	0		-52.6	0.070313	0		-52.6	0.164063	0		-52.6	0.050781	0		-52.6	0.097656	0
-52.5	0.164063	0		-52.5	0.058594	0		-52.5	0.183594	0		-52.5	0.066406	0		-52.5	0.152344	0		-52.5	0.046875	0		-52.5	0.101563	0
-52.4	0.191406	0		-52.4	0.058594	0		-52.4	0.207029	0		-52.4	0.082031	0		-52.4	0.171873	0		-52.4	0.050781	0		-52.4	0.113279	0
-52.3	0.175781	0		-52.3	0.058594	0		-52.3	0.199219	0		-52.3	0.089844	0		-52.3	0.171875	0		-52.3	0.046875	0		-52.3	0.101563	0
-52.2	0.175781	0		-52.2	0.042969	0		-52.2	0.195313	0		-52.2	0.09375	0		-52.2	0.160156	0		-52.2	0.042969	0		-52.2	0.097656	0
-52.1	0.171875	0		-52.1	0.042969	0		-52.1	0.199221	0		-52.1	0.093752	0		-52.1	0.167971	0		-52.1	0.042971	0		-52.1	0.105471	0
-52	0.179688	0		-52	0.050781	0		-52	0.203125	0		-52	0.097656	0		-52	0.171875	0		-52	0.035156	0		-52	0.113281	0
-51.9	0.191406	0		-51.9	0.058594	0		-51.9	0.207029	0		-51.9	0.097656	0		-51.9	0.175779	0		-51.9	0.039063	0		-51.9	0.113279	0
-51.8	0.1875	0		-51.8	0.046875	0		-51.8	0.199219	0		-51.8	0.085938	0		-51.8	0.167969	0		-51.8	0.035156	0		-51.8	0.113281	0
-51.7	0.191406	0		-51.7	0.054688	0		-51.7	0.207031	0		-51.7	0.089844	0		-51.7	0.187495	0		-51.7	0.042969	0		-51.7	0.10937	0
-51.6	0.191406	0		-51.6	0.0625	0		-51.6	0.19531	0		-51.6	0.082029	0		-51.6	0.167966	0		-51.6	0.031248	0		-51.6	0.105466	0
-51.5	0.191406	0		-51.5	0.058594	0		-51.5	0.199219	0		-51.5	0.082031	0		-51.5	0.164063	0		-51.5	0.023438	0		-51.5	0.101563	0
-51.4	0.199219	0		-51.4	0.0625	0		-51.4	0.191406	0		-51.4	0.09375	0		-51.4	0.160156	0		-51.4	0.03125	0		-51.4	0.113281	0
-51.3	0.210938	0		-51.3	0.070313	0		-51.3	0.179688	0		-51.3	0.097656	0		-51.3	0.164063	0		-51.3	0.023438	0		-51.3	0.105469	0
-51.2	0.21875	0		-51.2	0.074219	0		-51.2	0.1875	0		-51.2	0.09375	0		-51.2	0.171873	0		-51.2	0.03125	0		-51.2	0.105466	0
-51.1	0.230469	0		-51.1	0.066406	0		-51.1	0.17188	0		-51.1	0.093755	0		-51.1	0.164067	0		-51.1	0.027349	0		-51.1	0.113286	0
-51	0.238281	0		-51	0.078125	0		-51	0.167969	0		-51	0.105469	0		-51	0.175781	0		-51	0.027344	0		-51	0.113281	0
-50.9	0.230469	0		-50.9	0.070313	0		-50.9	0.160154	0		-50.9	0.097656	0		-50.9	0.175779	0		-50.9	0.027344	0		-50.9	0.10156	0
-50.8	0.226563	0		-50.8	0.074219	0		-50.8	0.148438	0		-50.8	0.082031	0		-50.8	0.167969	0		-50.8	0.015625	0		-50.8	0.105469	0
-50.7	0.21875	0		-50.7	0.058594	0		-50.7	0.152344	0		-50.7	0.066406	0		-50.7	0.16407	0		-50.7	0.011719	0		-50.7	0.093757	0
-50.6	0.238281	0		-50.6	0.074219	0		-50.6	0.160161	0		-50.6	0.082036	0		-50.6	0.167974	0		-50.6	0.027349	0		-50.6	0.105474	0
-50.5	0.25	0		-50.5	0.085938	0		-50.5	0.171875	0		-50.5	0.082031	0		-50.5	0.175781	0		-50.5	0.027344	0		-50.5	0.121094	0
-50.4	0.230469	0		-50.4	0.078125	0		-50.4	0.156252	0		-50.4	0.070313	0		-50.4	0.167971	0		-50.4	0.019531	0		-50.4	0.097659	0
-50.3	0.242188	0		-50.3	0.074219	0		-50.3	0.160156	0		-50.3	0.070313	0		-50.3	0.171875	0		-50.3	0.019531	0		-50.3	0.105469	0
-50.2	0.238281	0		-50.2	0.09375	0		-50.2	0.15625	0		-50.2	0.074219	0		-50.2	0.167962	0		-50.2	0.023438	0		-50.2	0.113274	0
-50.1	0.21875	0		-50.1	0.085938	0		-50.1	0.144526	0		-50.1	0.070308	0		-50.1	0.152339	0		-50.1	0.019526	0		-50.1	0.089839	0
-50	0.214844	0		-50	0.082031	0		-50	0.144531	0		-50	0.054688	0		-50	0.132813	0		-50	0.003906	0		-50	0.085938	0
-49.9	0.214844	0		-49.9	0.074219	0		-49.9	0.14844	0		-49.9	0.058594	0		-49.9	0.136721	0		-49.9	0.007813	0		-49.9	0.082034	0
-49.8	0.21875	0		-49.8	0.09375	0		-49.8	0.144531	0		-49.8	0.074219	0		-49.8	0.140625	0		-49.8	0.019531	0		-49.8	0.09375	0
-49.7	0.230469	0		-49.7	0.097656	0		-49.7	0.148438	0		-49.7	0.066406	0		-49.7	0.140627	0		-49.7	0.007813	0		-49.7	0.082034	0
-49.6	0.242188	0		-49.6	0.101563	0		-49.6	0.16406	0		-49.6	0.07031	0		-49.6	0.128904	0		-49.6	0.015623	0		-49.6	0.097654	0
-49.5	0.238281	0		-49.5	0.097656	0		-49.5	0.15625	0		-49.5	0.0625	0		-49.5	0.132813	0		-49.5	0.007813	0		-49.5	0.085938	0
-49.4	0.234375	0		-49.4	0.097656	0		-49.4	0.148438	0		-49.4	0.070313	0		-49.4	0.128906	0		-49.4	0.007813	0		-49.4	0.074219	0
-49.3	0.242188	0		-49.3	0.105469	0		-49.3	0.15625	0		-49.3	0.070313	0		-49.3	0.121094	0		-49.3	0.015625	0		-49.3	0.082031	0
-49.2	0.25	0		-49.2	0.105469	0		-49.2	0.15625	0		-49.2	0.078125	0		-49.2	0.128904	0		-49.2	0.011719	0		-49.2	0.085935	0
-49.1	0.246094	0		-49.1	0.105469	0		-49.1	0.136721	0		-49.1	0.066409	0		-49.1	0.132815	0		-49.1	0.019534	0		-49.1	0.089846	0
-49	0.253906	0		-49	0.113281	0		-49	0.144531	0		-49	0.078125	0		-49	0.144531	0		-49	0.027344	0		-49	0.097656	0
-48.9	0.25	0		-48.9	0.121094	0		-48.9	0.148435	0		-48.9	0.070313	0		-48.9	0.144529	0		-48.9	0.023438	0		-48.9	0.105466	0
-48.8	0.25	0		-48.8	0.113281	0		-48.8	0.140625	0		-48.8	0.070313	0		-48.8	0.144531	0		-48.8	0.03125	0		-48.8	0.09375	0
-48.7	0.246094	0		-48.7	0.117188	0		-48.7	0.152344	0		-48.7	0.078125	0		-48.7	0.140623	0		-48.7	0.035156	0		-48.7	0.093748	0
-48.6	0.253906	0		-48.6	0.105469	0		-48.6	0.144536	0		-48.6	0.070317	0		-48.6	0.136724	0		-48.6	0.023442	0		-48.6	0.085942	0
-48.5	0.25	0		-48.5	0.128906	0		-48.5	0.152344	0		-48.5	0.085938	0		-48.5	0.140625	0		-48.5	0.042969	0		-48.5	0.089844	0
-48.4	0.238281	0		-48.4	0.117188	0		-48.4	0.148438	0		-48.4	0.078125	0		-48.4	0.140625	0		-48.4	0.035156	0		-48.4	0.09375	0
-48.3	0.246094	0		-48.3	0.125	0		-48.3	0.15625	0		-48.3	0.078125	0		-48.3	0.132813	0		-48.3	0.039063	0		-48.3	0.101563	0
-48.2	0.242188	0		-48.2	0.121094	0		-48.2	0.148438	0		-48.2	0.082031	0		-48.2	0.132815	0		-48.2	0.039063	0		-48.2	0.105471	0
-48.1	0.242188	0		-48.1	0.125	0		-48.1	0.160159	0		-48.1	0.08594	0		-48.1	0.140627	0		-48.1	0.042971	0		-48.1	0.105471	0
-48	0.246094	0		-48	0.136719	0		-48	0.160156	0		-48	0.09375	0		-48	0.152344	0		-48	0.046875	0		-48	0.113281	0
-47.9	0.238281	0		-47.9	0.125	0		-47.9	0.144529	0		-47.9	0.074219	0		-47.9	0.13281	0		-47.9	0.042969	0		-47.9	0.105466	0
-47.8	0.230469	0		-47.8	0.132813	0		-47.8	0.144531	0		-47.8	0.074219	0		-47.8	0.125	0		-47.8	0.042969	0		-47.8	0.097656	0
-47.7	0.246094	0		-47.7	0.140625	0		-47.7	0.167969	0		-47.7	0.097656	0		-47.7	0.136716	0		-47.7	0.054688	0		-47.7	0.105466	0
-47.6	0.246094	0		-47.6	0.140625	0		-47.6	0.160156	0		-47.6	0.09375	0		-47.6	0.136719	0		-47.6	0.050781	0		-47.6	0.105469	0
-47.5	0.242188	0		-47.5	0.152344	0		-47.5	0.160156	0		-47.5	0.097656	0		-47.5	0.132813	0		-47.5	0.058594	0		-47.5	0.101563	0
-47.4	0.242188	0		-47.4	0.140625	0		-47.4	0.144531	0		-47.4	0.082031	0		-47.4	0.128906	0		-47.4	0.046875	0		-47.4	0.089844	0
-47.3	0.234375	0		-47.3	0.144531	0		-47.3	0.15625	0		-47.3	0.078125	0		-47.3	0.140625	0		-47.3	0.058594	0		-47.3	0.097656	0
-47.2	0.253906	0		-47.2	0.15625	0		-47.2	0.160156	0		-47.2	0.082031	0		-47.2	0.148433	0		-47.2	0.054688	0		-47.2	0.113276	0
-47.1	0.242188	0		-47.1	0.144531	0		-47.1	0.14844	0		-47.1	0.08594	0		-47.1	0.136721	0		-47.1	0.05469	0		-47.1	0.097659	0
-47	0.25	0		-47	0.160156	0		-47	0.148438	0		-47	0.085938	0		-47	0.132813	0		-47	0.058594	0		-47	0.101563	0
-46.9	0.238281	0		-46.9	0.148438	0		-46.9	0.14063	0		-46.9	0.078125	0		-46.9	0.125005	0		-46.9	0.050781	0		-46.9	0.089849	0
-46.8	0.238281	0		-46.8	0.148438	0		-46.8	0.148438	0		-46.8	0.085938	0		-46.8	0.140625	0		-46.8	0.066406	0		-46.8	0.09375	0
-46.7	0.234375	0		-46.7	0.148438	0		-46.7	0.152344	0		-46.7	0.082031	0		-46.7	0.128913	0		-46.7	0.0625	0		-46.7	0.093757	0
-46.6	0.242188	0		-46.6	0.15625	0		-46.6	0.156245	0		-46.6	0.089839	0		-46.6	0.136714	0		-46.6	0.082026	0		-46.6	0.097651	0
-46.5	0.222656	0		-46.5	0.15625	0		-46.5	0.148438	0		-46.5	0.089844	0		-46.5	0.132813	0		-46.5	0.078125	0		-46.5	0.089844	0
-46.4	0.210938	0		-46.4	0.152344	0		-46.4	0.156243	0		-46.4	0.078125	0		-46.4	0.121087	0		-46.4	0.074219	0		-46.4	0.089837	0
-46.3	0.195313	0		-46.3	0.15625	0		-46.3	0.140625	0		-46.3	0.066406	0		-46.3	0.113281	0		-46.3	0.054688	0		-46.3	0.070313	0
-46.2	0.203125	0		-46.2	0.152344	0		-46.2	0.144531	0		-46.2	0.082031	0		-46.2	0.121094	0		-46.2	0.0625	0		-46.2	0.085938	0
-46.1	0.199219	0		-46.1	0.152344	0		-46.1	0.152344	0		-46.1	0.078125	0		-46.1	0.113281	0		-46.1	0.0625	0		-46.1	0.089844	0
-46	0.191406	0		-46	0.164063	0		-46	0.160156	0		-46	0.082031	0		-46	0.117188	0		-46	0.066406	0		-46	0.097656	0
-45.9	0.179688	0		-45.9	0.160156	0		-45.9	0.14062	0		-45.9	0.066406	0		-45.9	0.105464	0		-45.9	0.050781	0		-45.9	0.089839	0
-45.8	0.167969	0		-45.8	0.152344	0		-45.8	0.140625	0		-45.8	0.0625	0		-45.8	0.09375	0		-45.8	0.054688	0		-45.8	0.074219	0
-45.7	0.167969	0		-45.7	0.152344	0		-45.7	0.148438	0		-45.7	0.074219	0		-45.7	0.101558	0		-45.7	0.058594	0		-45.7	0.07812	0
-45.6	0.167969	0		-45.6	0.148438	0		-45.6	0.136721	0		-45.6	0.066409	0		-45.6	0.101565	0		-45.6	0.05469	0		-45.6	0.082034	0
-45.5	0.164063	0		-45.5	0.15625	0		-45.5	0.144531	0		-45.5	0.078125	0		-45.5	0.105469	0		-45.5	0.0625	0		-45.5	0.089844	0
-45.4	0.1875	0		-45.4	0.160156	0		-45.4	0.160159	0		-45.4	0.082031	0		-45.4	0.125002	0		-45.4	0.074219	0		-45.4	0.105471	0
-45.3	0.179688	0		-45.3	0.164063	0		-45.3	0.171875	0		-45.3	0.09375	0		-45.3	0.128906	0		-45.3	0.070313	0		-45.3	0.105469	0
-45.2	0.167969	0		-45.2	0.15625	0		-45.2	0.160156	0		-45.2	0.082031	0		-45.2	0.136716	0		-45.2	0.074219	0		-45.2	0.097654	0
-45.1	0.171875	0		-45.1	0.160156	0		-45.1	0.160161	0		-45.1	0.07813	0		-45.1	0.121099	0		-45.1	0.070317	0		-45.1	0.093755	0
-45	0.175781	0		-45	0.160156	0		-45	0.171875	0		-45	0.089844	0		-45	0.136719	0		-45	0.074219	0		-45	0.109375	0
-44.9	0.179688	0		-44.9	0.167969	0		-44.9	0.175779	0		-44.9	0.101563	0		-44.9	0.148435	0		-44.9	0.085938	0		-44.9	0.117185	0
-44.8	0.171875	0		-44.8	0.160156	0		-44.8	0.175781	0		-44.8	0.089844	0		-44.8	0.152344	0		-44.8	0.085938	0		-44.8	0.113281	0
-44.7	0.167969	0		-44.7	0.167969	0		-44.7	0.179688	0		-44.7	0.09375	0		-44.7	0.152339	0		-44.7	0.078125	0		-44.7	0.10937	0
-44.6	0.160156	0		-44.6	0.152344	0		-44.6	0.17969	0		-44.6	0.078127	0		-44.6	0.152346	0		-44.6	0.078127	0		-44.6	0.105471	0
-44.5	0.15625	0		-44.5	0.15625	0		-44.5	0.1875	0		-44.5	0.085938	0		-44.5	0.164063	0		-44.5	0.082031	0		-44.5	0.113281	0
-44.4	0.148438	0		-44.4	0.144531	0		-44.4	0.179688	0		-44.4	0.078125	0		-44.4	0.160156	0		-44.4	0.066406	0		-44.4	0.109375	0
-44.3	0.144531	0		-44.3	0.144531	0		-44.3	0.175781	0		-44.3	0.085938	0		-44.3	0.152344	0		-44.3	0.074219	0		-44.3	0.097656	0
-44.2	0.152344	0		-44.2	0.148438	0		-44.2	0.179688	0		-44.2	0.089844	0		-44.2	0.148433	0		-44.2	0.078125	0		-44.2	0.101558	0
-44.1	0.140625	0		-44.1	0.140625	0		-44.1	0.167969	0		-44.1	0.078125	0		-44.1	0.148438	0		-44.1	0.066406	0		-44.1	0.105469	0
-44	0.132813	0		-44	0.140625	0		-44	0.171875	0		-44	0.078125	0		-44	0.152344	0		-44	0.070313	0		-44	0.105469	0
-43.9	0.125	0		-43.9	0.136719	0		-43.9	0.171877	0		-43.9	0.058594	0		-43.9	0.132815	0		-43.9	0.058594	0		-43.9	0.097659	0
-43.8	0.117188	0		-43.8	0.136719	0		-43.8	0.179688	0		-43.8	0.066406	0		-43.8	0.144531	0		-43.8	0.066406	0		-43.8	0.105469	0
-43.7	0.121094	0		-43.7	0.136719	0		-43.7	0.179688	0		-43.7	0.058594	0		-43.7	0.144531	0		-43.7	0.070313	0		-43.7	0.109375	0
-43.6	0.125	0		-43.6	0.128906	0		-43.6	0.191401	0		-43.6	0.070308	0		-43.6	0.152339	0		-43.6	0.07812	0		-43.6	0.113276	0
-43.5	0.117188	0		-43.5	0.128906	0		-43.5	0.1875	0		-43.5	0.070313	0		-43.5	0.136719	0		-43.5	0.0625	0		-43.5	0.113281	0
-43.4	0.117188	0		-43.4	0.125	0		-43.4	0.187495	0		-43.4	0.070313	0		-43.4	0.148433	0		-43.4	0.074219	0		-43.4	0.10937	0
-43.3	0.109375	0		-43.3	0.125	0		-43.3	0.175781	0		-43.3	0.0625	0		-43.3	0.136719	0		-43.3	0.0625	0		-43.3	0.097656	0
-43.2	0.117188	0		-43.2	0.121094	0		-43.2	0.175781	0		-43.2	0.054688	0		-43.2	0.136716	0		-43.2	0.050781	0		-43.2	0.097654	0
-43.1	0.109375	0		-43.1	0.117188	0		-43.1	0.179688	0		-43.1	0.058594	0		-43.1	0.128906	0		-43.1	0.054688	0		-43.1	0.101563	0
-43	0.109375	0		-43	0.125	0		-43	0.179688	0		-43	0.050781	0		-43	0.144531	0		-43	0.050781	0		-43	0.089844	0
-42.9	0.101563	0		-42.9	0.121094	0		-42.9	0.171875	0		-42.9	0.046875	0		-42.9	0.136719	0		-42.9	0.046875	0		-42.9	0.078125	0
-42.8	0.097656	0		-42.8	0.121094	0		-42.8	0.167969	0		-42.8	0.042969	0		-42.8	0.144531	0		-42.8	0.050781	0		-42.8	0.082031	0
-42.7	0.113281	0		-42.7	0.136719	0		-42.7	0.175781	0		-42.7	0.054688	0		-42.7	0.148433	0		-42.7	0.050781	0		-42.7	0.085933	0
-42.6	0.097656	0		-42.6	0.128906	0		-42.6	0.164063	0		-42.6	0.046875	0		-42.6	0.136719	0		-42.6	0.046875	0		-42.6	0.078125	0
-42.5	0.109375	0		-42.5	0.132813	0		-42.5	0.167969	0		-42.5	0.042969	0		-42.5	0.144531	0		-42.5	0.042969	0		-42.5	0.082031	0
-42.4	0.109375	0		-42.4	0.125	0		-42.4	0.179683	0		-42.4	0.046875	0		-42.4	0.152339	0		-42.4	0.046875	0		-42.4	0.089839	0
-42.3	0.101563	0		-42.3	0.128906	0		-42.3	0.171875	0		-42.3	0.03125	0		-42.3	0.152344	0		-42.3	0.039063	0		-42.3	0.089844	0
-42.2	0.09375	0		-42.2	0.113281	0		-42.2	0.164063	0		-42.2	0.023438	0		-42.2	0.140627	0		-42.2	0.035156	0		-42.2	0.078127	0
-42.1	0.09375	0		-42.1	0.121094	0		-42.1	0.167966	0		-42.1	0.031248	0		-42.1	0.156248	0		-42.1	0.042966	0		-42.1	0.085935	0
-42	0.097656	0		-42	0.109375	0		-42	0.171875	0		-42	0.023438	0		-42	0.148438	0		-42	0.046875	0		-42	0.085938	0
-41.9	0.097656	0		-41.9	0.113281	0		-41.9	0.179683	0		-41.9	0.027344	0		-41.9	0.152339	0		-41.9	0.046875	0		-41.9	0.089839	0
-41.8	0.089844	0		-41.8	0.101563	0		-41.8	0.171875	0		-41.8	0.03125	0		-41.8	0.136719	0		-41.8	0.039063	0		-41.8	0.074219	0
-41.7	0.101563	0		-41.7	0.109375	0		-41.7	0.183594	0		-41.7	0.027344	0		-41.7	0.140625	0		-41.7	0.046875	0		-41.7	0.082031	0
-41.6	0.097656	0		-41.6	0.101563	0		-41.6	0.187495	0		-41.6	0.031245	0		-41.6	0.144526	0		-41.6	0.042964	0		-41.6	0.07812	0
-41.5	0.101563	0		-41.5	0.09375	0		-41.5	0.171875	0		-41.5	0.019531	0		-41.5	0.128906	0		-41.5	0.039063	0		-41.5	0.074219	0
-41.4	0.113281	0		-41.4	0.105469	0		-41.4	0.187498	0		-41.4	0.023438	0		-41.4	0.13281	0		-41.4	0.042969	0		-41.4	0.07031	0
-41.3	0.113281	0		-41.3	0.109375	0		-41.3	0.183594	0		-41.3	0.007813	0		-41.3	0.132813	0		-41.3	0.035156	0		-41.3	0.074219	0
-41.2	0.125	0		-41.2	0.109375	0		-41.2	0.191406	0		-41.2	0.011719	0		-41.2	0.121099	0		-41.2	0.03125	0		-41.2	0.070317	0
-41.1	0.132813	0		-41.1	0.117188	0		-41.1	0.19531	0		-41.1	0.011716	0		-41.1	0.136716	0		-41.1	0.046873	0		-41.1	0.082029	0
-41	0.136719	0		-41	0.121094	0		-41	0.195313	0		-41	0.011719	0		-41	0.128906	0		-41	0.035156	0		-41	0.070313	0
-40.9	0.152344	0		-40.9	0.117188	0		-40.9	0.191401	0		-40.9	0.015625	0		-40.9	0.124995	0		-40.9	0.054688	0		-40.9	0.07812	0
-40.8	0.148438	0		-40.8	0.109375	0		-40.8	0.1875	0		-40.8	0.011719	0		-40.8	0.125	0		-40.8	0.039063	0		-40.8	0.074219	0
-40.7	0.148438	0		-40.7	0.109375	0		-40.7	0.175781	0		-40.7	0.007813	0		-40.7	0.128909	0		-40.7	0.046875	0		-40.7	0.066409	0
-40.6	0.152344	0		-40.6	0.109375	0		-40.6	0.183594	0		-40.6	0.019531	0		-40.6	0.128906	0		-40.6	0.046875	0		-40.6	0.070313	0
-40.5	0.164063	0		-40.5	0.109375	0		-40.5	0.179688	0		-40.5	0.007813	0		-40.5	0.125	0		-40.5	0.050781	0		-40.5	0.066406	0
-40.4	0.15625	0		-40.4	0.105469	0		-40.4	0.179685	0		-40.4	0.007813	0		-40.4	0.121091	0		-40.4	0.039063	0		-40.4	0.074216	0
-40.3	0.15625	0		-40.3	0.105469	0		-40.3	0.179688	0		-40.3	0.011719	0		-40.3	0.117188	0		-40.3	0.050781	0		-40.3	0.074219	0
-40.2	0.148438	0		-40.2	0.09375	0		-40.2	0.167969	0		-40.2	-0.00391	0		-40.2	0.113284	0		-40.2	0.03125	0		-40.2	0.05469	0
-40.1	0.164063	0		-40.1	0.089844	0		-40.1	0.179688	0		-40.1	0.011719	0		-40.1	0.113281	0		-40.1	0.039063	0		-40.1	0.0625	0
-40	0.164063	0		-40	0.089844	0		-40	0.167969	0		-40	0.015625	0		-40	0.109375	0		-40	0.046875	0		-40	0.050781	0
-39.9	0.152344	0		-39.9	0.09375	0		-39.9	0.16406	0		-39.9	0	0		-39.9	0.093748	0		-39.9	0.039063	0		-39.9	0.042966	0
-39.8	0.148438	0		-39.8	0.085938	0		-39.8	0.15625	0		-39.8	-0.01172	0		-39.8	0.082031	0		-39.8	0.035156	0		-39.8	0.042969	0
-39.7	0.140625	0		-39.7	0.074219	0		-39.7	0.152344	0		-39.7	-0.02344	0		-39.7	0.082029	0		-39.7	0.019531	0		-39.7	0.03906	0
-39.6	0.148438	0		-39.6	0.066406	0		-39.6	0.144529	0		-39.6	-0.02344	0		-39.6	0.074216	0		-39.6	0.027341	0		-39.6	0.027341	0
-39.5	0.144531	0		-39.5	0.058594	0		-39.5	0.144531	0		-39.5	-0.03516	0		-39.5	0.074219	0		-39.5	0.019531	0		-39.5	0.023438	0
-39.4	0.144531	0		-39.4	0.058594	0		-39.4	0.140623	0		-39.4	-0.01953	0		-39.4	0.066404	0		-39.4	0.019531	0		-39.4	0.015623	0
-39.3	0.144531	0		-39.3	0.050781	0		-39.3	0.140625	0		-39.3	-0.03125	0		-39.3	0.070313	0		-39.3	0.019531	0		-39.3	0.019531	0
-39.2	0.15625	0		-39.2	0.066406	0		-39.2	0.140625	0		-39.2	-0.02344	0		-39.2	0.066404	0		-39.2	0.023438	0		-39.2	0.027341	0
-39.1	0.152344	0		-39.1	0.0625	0		-39.1	0.144529	0		-39.1	-0.01953	0		-39.1	0.054685	0		-39.1	0.027341	0		-39.1	0.023435	0
-39	0.144531	0		-39	0.0625	0		-39	0.144531	0		-39	-0.02734	0		-39	0.058594	0		-39	0.03125	0		-39	0.015625	0
-38.9	0.148438	0		-38.9	0.050781	0		-38.9	0.132815	0		-38.9	-0.03125	0		-38.9	0.062502	0		-38.9	0.019531	0		-38.9	0.011721	0
-38.8	0.164063	0		-38.8	0.0625	0		-38.8	0.144531	0		-38.8	-0.02344	0		-38.8	0.058594	0		-38.8	0.027344	0		-38.8	0.011719	0
-38.7	0.152344	0		-38.7	0.058594	0		-38.7	0.128906	0		-38.7	-0.01953	0		-38.7	0.04688	0		-38.7	0.027344	0		-38.7	0.011724	0
-38.6	0.160156	0		-38.6	0.058594	0		-38.6	0.140615	0		-38.6	-0.01954	0		-38.6	0.06249	0		-38.6	0.027334	0		-38.6	0.011709	0
-38.5	0.144531	0		-38.5	0.054688	0		-38.5	0.121094	0		-38.5	-0.02734	0		-38.5	0.042969	0		-38.5	0.007813	0		-38.5	0.003906	0
-38.4	0.164063	0		-38.4	0.058594	0		-38.4	0.128901	0		-38.4	-0.01172	0		-38.4	0.04687	0		-38.4	0.03125	0		-38.4	0.003901	0
-38.3	0.15625	0		-38.3	0.050781	0		-38.3	0.121094	0		-38.3	-0.02734	0		-38.3	0.050781	0		-38.3	0.019531	0		-38.3	-0.01172	0
-38.2	0.167969	0		-38.2	0.046875	0		-38.2	0.117188	0		-38.2	-0.03125	0		-38.2	0.062502	0		-38.2	0.023438	0		-38.2	-0.0039	0
-38.1	0.167969	0		-38.1	0.046875	0		-38.1	0.128913	0		-38.1	-0.01952	0		-38.1	0.066413	0		-38.1	0.031257	0		-38.1	0.00782	0
-38	0.171875	0		-38	0.058594	0		-38	0.144531	0		-38	0	0		-38	0.074219	0		-38	0.054688	0		-38	0.015625	0
-37.9	0.167969	0		-37.9	0.054688	0		-37.9	0.152341	0		-37.9	-0.00781	0		-37.9	0.078123	0		-37.9	0.058594	0		-37.9	0.00781	0
-37.8	0.171875	0		-37.8	0.050781	0		-37.8	0.152344	0		-37.8	-0.01172	0		-37.8	0.070313	0		-37.8	0.058594	0		-37.8	0.011719	0
-37.7	0.164063	0		-37.7	0.042969	0		-37.7	0.152344	0		-37.7	-0.00391	0		-37.7	0.062495	0		-37.7	0.046875	0		-37.7	0.01562	0
-37.6	0.148438	0		-37.6	0.027344	0		-37.6	0.132813	0		-37.6	-0.00391	0		-37.6	0.058594	0		-37.6	0.039063	0		-37.6	0	0
-37.5	0.15625	0		-37.5	0.03125	0		-37.5	0.136719	0		-37.5	-0.01563	0		-37.5	0.0625	0		-37.5	0.046875	0		-37.5	0.011719	0
-37.4	0.140625	0		-37.4	0.023438	0		-37.4	0.121089	0		-37.4	-0.02344	0		-37.4	0.04687	0		-37.4	0.03125	0		-37.4	-4.77e-06	0
-37.3	0.140625	0		-37.3	0.007813	0		-37.3	0.109375	0		-37.3	-0.03125	0		-37.3	0.03125	0		-37.3	0.027344	0		-37.3	0	0
-37.2	0.144531	0		-37.2	0.019531	0		-37.2	0.121094	0		-37.2	-0.01172	0		-37.2	0.035154	0		-37.2	0.03125	0		-37.2	-2.38e-06	0
-37.1	0.136719	0		-37.1	0.007813	0		-37.1	0.10937	0		-37.1	-0.02735	0		-37.1	0.027339	0		-37.1	0.027339	0		-37.1	-0.00782	0
-37	0.121094	0		-37	-0.00781	0		-37	0.097656	0		-37	-0.02734	0		-37	0.023438	0		-37	0.015625	0		-37	-0.00781	0
-36.9	0.117188	0		-36.9	-0.00781	0		-36.9	0.089849	0		-36.9	-0.03125	0		-36.9	0.007817	0		-36.9	0.007813	0		-36.9	-0.02343	0
-36.8	0.128906	0		-36.8	0	0		-36.8	0.089844	0		-36.8	-0.02344	0		-36.8	0.027344	0		-36.8	0.011719	0		-36.8	-0.00781	0
-36.7	0.121094	0		-36.7	0	0		-36.7	0.101563	0		-36.7	-0.01953	0		-36.7	0.031243	0		-36.7	0.019531	0		-36.7	-0.01173	0
-36.6	0.105469	0		-36.6	-0.01563	0		-36.6	0.08594	0		-36.6	-0.03515	0		-36.6	0.019534	0		-36.6	0.015627	0		-36.6	-0.01172	0
-36.5	0.117188	0		-36.5	-0.00781	0		-36.5	0.085938	0		-36.5	-0.02734	0		-36.5	0.019531	0		-36.5	0.011719	0		-36.5	-0.00781	0
-36.4	0.128906	0		-36.4	-0.00391	0		-36.4	0.093745	0		-36.4	-0.02734	0		-36.4	0.031245	0		-36.4	0.019531	0		-36.4	-4.77e-06	0
-36.3	0.117188	0		-36.3	-0.00391	0		-36.3	0.089844	0		-36.3	-0.03125	0		-36.3	0.03125	0		-36.3	0.015625	0		-36.3	0.003906	0
-36.2	0.113281	0		-36.2	0.007813	0		-36.2	0.089844	0		-36.2	-0.01953	0		-36.2	0.027344	0		-36.2	0.011719	0		-36.2	0.015625	0
-36.1	0.125	0		-36.1	0.003906	0		-36.1	0.089841	0		-36.1	-0.01172	0		-36.1	0.035154	0		-36.1	0.023435	0		-36.1	0.011716	0
-36	0.117188	0		-36	-0.00391	0		-36	0.089844	0		-36	-0.01563	0		-36	0.042969	0		-36	0.023438	0		-36	0.011719	0
-35.9	0.109375	0		-35.9	-0.00781	0		-35.9	0.097651	0		-35.9	-0.01172	0		-35.9	0.039058	0		-35.9	0.015625	0		-35.9	0.011714	0
-35.8	0.105469	0		-35.8	-0.01953	0		-35.8	0.078125	0		-35.8	-0.02344	0		-35.8	0.027344	0		-35.8	0	0		-35.8	0.011719	0
-35.7	0.101563	0		-35.7	-0.01172	0		-35.7	0.078125	0		-35.7	-0.01953	0		-35.7	0.027344	0		-35.7	0.011719	0		-35.7	0.015625	0
-35.6	0.097656	0		-35.6	-0.01953	0		-35.6	0.082024	0		-35.6	-0.00782	0		-35.6	0.039055	0		-35.6	0.011712	0		-35.6	0.011712	0
-35.5	0.089844	0		-35.5	-0.03125	0		-35.5	0.078125	0		-35.5	-0.02344	0		-35.5	0.035156	0		-35.5	0.003906	0		-35.5	0.003906	0
-35.4	0.089844	0		-35.4	-0.01953	0		-35.4	0.078123	0		-35.4	-0.01953	0		-35.4	0.035154	0		-35.4	0	0		-35.4	0.00781	0
-35.3	0.089844	0		-35.3	-0.02734	0		-35.3	0.082031	0		-35.3	-0.02734	0		-35.3	0.035156	0		-35.3	-0.00391	0		-35.3	0.003906	0
-35.2	0.089844	0		-35.2	-0.03516	0		-35.2	0.070313	0		-35.2	-0.03125	0		-35.2	0.027349	0		-35.2	-0.01563	0		-35.2	4.77e-06	0
-35.1	0.089844	0		-35.1	-0.02344	0		-35.1	0.082026	0		-35.1	-0.01954	0		-35.1	0.039058	0		-35.1	-4.77e-06	0		-35.1	0.007808	0
-35	0.082031	0		-35	-0.03906	0		-35	0.082031	0		-35	-0.01953	0		-35	0.027344	0		-35	0	0		-35	-0.00391	0
-34.9	0.070313	0		-34.9	-0.03516	0		-34.9	0.082034	0		-34.9	-0.03125	0		-34.9	0.019534	0		-34.9	-0.01563	0		-34.9	-0.0039	0
-34.8	0.070313	0		-34.8	-0.03125	0		-34.8	0.082031	0		-34.8	-0.03516	0		-34.8	0.035156	0		-34.8	-0.01172	0		-34.8	0.007813	0
-34.7	0.074219	0		-34.7	-0.02734	0		-34.7	0.078125	0		-34.7	-0.03125	0		-34.7	0.035159	0		-34.7	-0.01172	0		-34.7	2.38e-06	0
-34.6	0.082031	0		-34.6	-0.02734	0		-34.6	0.082029	0		-34.6	-0.02735	0		-34.6	0.035154	0		-34.6	-2.38e-06	0		-34.6	0.003904	0
-34.5	0.074219	0		-34.5	-0.02344	0		-34.5	0.078125	0		-34.5	-0.01563	0		-34.5	0.023438	0		-34.5	-0.01172	0		-34.5	0.011719	0
-34.4	0.082031	0		-34.4	-0.01953	0		-34.4	0.089849	0		-34.4	-0.02344	0		-34.4	0.027349	0		-34.4	0	0		-34.4	0.023442	0
-34.3	0.082031	0		-34.3	-0.01563	0		-34.3	0.085938	0		-34.3	0	0		-34.3	0.039063	0		-34.3	0	0		-34.3	0.027344	0
-34.2	0.078125	0		-34.2	-0.02344	0		-34.2	0.082031	0		-34.2	-0.00781	0		-34.2	0.031252	0		-34.2	-0.01953	0		-34.2	0.027346	0
-34.1	0.082031	0		-34.1	-0.01953	0		-34.1	0.093745	0		-34.1	0.007808	0		-34.1	0.031245	0		-34.1	-0.00391	0		-34.1	0.039058	0
-34	0.070313	0		-34	-0.02344	0		-34	0.074219	0		-34	-0.00391	0		-34	0.03125	0		-34	-0.00781	0		-34	0.027344	0
-33.9	0.082031	0		-33.9	-0.02344	0		-33.9	0.074219	0		-33.9	0	0		-33.9	0.035156	0		-33.9	-0.01172	0		-33.9	0.035156	0
-33.8	0.089844	0		-33.8	-0.03125	0		-33.8	0.078125	0		-33.8	-0.00391	0		-33.8	0.046875	0		-33.8	-0.00781	0		-33.8	0.035156	0
-33.7	0.082031	0		-33.7	-0.01953	0		-33.7	0.070313	0		-33.7	0.003906	0		-33.7	0.042964	0		-33.7	-0.01172	0		-33.7	0.039058	0
-33.6	0.078125	0		-33.6	-0.03125	0		-33.6	0.070315	0		-33.6	0.003909	0		-33.6	0.027346	0		-33.6	-0.01953	0		-33.6	0.039065	0
-33.5	0.074219	0		-33.5	-0.03125	0		-33.5	0.066406	0		-33.5	0.015625	0		-33.5	0.042969	0		-33.5	-0.00781	0		-33.5	0.039063	0
-33.4	0.070313	0		-33.4	-0.02344	0		-33.4	0.050776	0		-33.4	0	0		-33.4	0.031245	0		-33.4	-0.01953	0		-33.4	0.023433	0
-33.3	0.074219	0		-33.3	-0.03906	0		-33.3	0.050781	0		-33.3	-0.01172	0		-33.3	0.019531	0		-33.3	-0.02344	0		-33.3	0.023438	0
-33.2	0.085938	0		-33.2	-0.02344	0		-33.2	0.058594	0		-33.2	0	0		-33.2	0.035156	0		-33.2	-0.01563	0		-33.2	0.039063	0
-33.1	0.078125	0		-33.1	-0.03125	0		-33.1	0.066401	0		-33.1	-0.00391	0		-33.1	0.035151	0		-33.1	-0.01954	0		-33.1	0.035151	0
-33	0.070313	0		-33	-0.04297	0		-33	0.0625	0		-33	-0.00781	0		-33	0.023438	0		-33	-0.01953	0		-33	0.035156	0
-32.9	0.070313	0		-32.9	-0.03906	0		-32.9	0.058599	0		-32.9	-0.00391	0		-32.9	0.023442	0		-32.9	-0.02734	0		-32.9	0.035161	0
-32.8	0.074219	0		-32.8	-0.02734	0		-32.8	0.058594	0		-32.8	0.007813	0		-32.8	0.027344	0		-32.8	-0.01563	0		-32.8	0.054688	0
-32.7	0.082031	0		-32.7	-0.02344	0		-32.7	0.066406	0		-32.7	0	0		-32.7	0.031243	0		-32.7	-0.02344	0		-32.7	0.058587	0
-32.6	0.078125	0		-32.6	-0.03125	0		-32.6	0.050779	0		-32.6	-2.38e-06	0		-32.6	0.011716	0		-32.6	-0.04297	0		-32.6	0.03906	0
-32.5	0.070313	0		-32.5	-0.03125	0		-32.5	0.046875	0		-32.5	0	0		-32.5	0.019531	0		-32.5	-0.03125	0		-32.5	0.042969	0
-32.4	0.070313	0		-32.4	-0.01953	0		-32.4	0.058596	0		-32.4	0	0		-32.4	0.02344	0		-32.4	-0.02734	0		-32.4	0.042971	0
-32.3	0.082031	0		-32.3	-0.01563	0		-32.3	0.054688	0		-32.3	0	0		-32.3	0.023438	0		-32.3	-0.02344	0		-32.3	0.042969	0
-32.2	0.070313	0		-32.2	-0.02344	0		-32.2	0.042969	0		-32.2	0	0		-32.2	0.019531	0		-32.2	-0.02344	0		-32.2	0.03125	0
-32.1	0.078125	0		-32.1	-0.01563	0		-32.1	0.050784	0		-32.1	-0.0039	0		-32.1	0.011721	0		-32.1	-0.02344	0		-32.1	0.027346	0
-32	0.09375	0		-32	-0.01172	0		-32	0.058594	0		-32	0	0		-32	0.023438	0		-32	-0.01172	0		-32	0.035156	0
-31.9	0.117188	0		-31.9	0	0		-31.9	0.062505	0		-31.9	0.023438	0		-31.9	0.027349	0		-31.9	-0.00781	0		-31.9	0.050786	0
-31.8	0.121094	0		-31.8	0.007813	0		-31.8	0.078125	0		-31.8	0.027344	0		-31.8	0.039063	0		-31.8	-0.00391	0		-31.8	0.0625	0
-31.7	0.121094	0		-31.7	0.011719	0		-31.7	0.074219	0		-31.7	0.03125	0		-31.7	0.046868	0		-31.7	-0.01172	0		-31.7	0.05468	0
-31.6	0.109375	0		-31.6	0.007813	0		-31.6	0.070315	0		-31.6	0.015627	0		-31.6	0.035159	0		-31.6	-0.02344	0		-31.6	0.050784	0
-31.5	0.121094	0		-31.5	0.007813	0		-31.5	0.070313	0		-31.5	0.023438	0		-31.5	0.039063	0		-31.5	-0.00781	0		-31.5	0.054688	0
-31.4	0.128906	0		-31.4	0.003906	0		-31.4	0.0625	0		-31.4	0.027344	0		-31.4	0.042969	0		-31.4	-0.00781	0		-31.4	0.046875	0
-31.3	0.125	0		-31.3	0.003906	0		-31.3	0.070313	0		-31.3	0.039063	0		-31.3	0.054688	0		-31.3	-0.01172	0		-31.3	0.046875	0
-31.2	0.121094	0		-31.2	0.007813	0		-31.2	0.070313	0		-31.2	0.046875	0		-31.2	0.054688	0		-31.2	0	0		-31.2	0.054688	0
-31.1	0.128906	0		-31.1	0.011719	0		-31.1	0.070313	0		-31.1	0.039063	0		-31.1	0.054688	0		-31.1	0	0		-31.1	0.058594	0
-31	0.125	0		-31	0.007813	0		-31	0.078125	0		-31	0.042969	0		-31	0.054688	0		-31	0.007813	0		-31	0.046875	0
-30.9	0.121094	0		-30.9	0	0		-30.9	0.066411	0		-30.9	0.042969	0		-30.9	0.042974	0		-30.9	-0.00391	0		-30.9	0.042974	0
-30.8	0.132813	0		-30.8	0	0		-30.8	0.082031	0		-30.8	0.050781	0		-30.8	0.058594	0		-30.8	0.011719	0		-30.8	0.042969	0
-30.7	0.128906	0		-30.7	0.007813	0		-30.7	0.085938	0		-30.7	0.054688	0		-30.7	0.054683	0		-30.7	0.003906	0		-30.7	0.050776	0
-30.6	0.125	0		-30.6	-0.00391	0		-30.6	0.070313	0		-30.6	0.039063	0		-30.6	0.050781	0		-30.6	0	0		-30.6	0.050781	0
-30.5	0.113281	0		-30.5	-0.00391	0		-30.5	0.070313	0		-30.5	0.035156	0		-30.5	0.054688	0		-30.5	-0.00391	0		-30.5	0.046875	0
-30.4	0.121094	0		-30.4	-0.00781	0		-30.4	0.078118	0		-30.4	0.039063	0		-30.4	0.050774	0		-30.4	-0.00781	0		-30.4	0.05468	0
-30.3	0.105469	0		-30.3	-0.01172	0		-30.3	0.0625	0		-30.3	0.035156	0		-30.3	0.042969	0		-30.3	-0.01172	0		-30.3	0.050781	0
-30.2	0.113281	0		-30.2	-0.00781	0		-30.2	0.070313	0		-30.2	0.03125	0		-30.2	0.054692	0		-30.2	-0.00781	0		-30.2	0.04688	0
-30.1	0.125	0		-30.1	0.011719	0		-30.1	0.078127	0		-30.1	0.039065	0		-30.1	0.05469	0		-30.1	-0.0039	0		-30.1	0.058596	0
-30	0.121094	0		-30	0.019531	0		-30	0.078125	0		-30	0.050781	0		-30	0.066406	0		-30	0.003906	0		-30	0.0625	0
-29.9	0.109375	0		-29.9	0.003906	0		-29.9	0.082031	0		-29.9	0.054688	0		-29.9	0.058594	0		-29.9	-0.00391	0		-29.9	0.054688	0
-29.8	0.117188	0		-29.8	0.011719	0		-29.8	0.078125	0		-29.8	0.050781	0		-29.8	0.0625	0		-29.8	0	0		-29.8	0.054688	0
-29.7	0.097656	0		-29.7	0.007813	0		-29.7	0.058594	0		-29.7	0.050781	0		-29.7	0.05469	0		-29.7	-0.01563	0		-29.7	0.050784	0
-29.6	0.101563	0		-29.6	0.007813	0		-29.6	0.070317	0		-29.6	0.054692	0		-29.6	0.058599	0		-29.6	-0.00781	0		-29.6	0.054692	0
-29.5	0.121094	0		-29.5	0.007813	0		-29.5	0.066406	0		-29.5	0.066406	0		-29.5	0.074219	0		-29.5	0.007813	0		-29.5	0.074219	0
-29.4	0.121094	0		-29.4	0.019531	0		-29.4	0.074216	0		-29.4	0.0625	0		-29.4	0.074216	0		-29.4	0.019531	0		-29.4	0.078123	0
-29.3	0.117188	0		-29.3	0.011719	0		-29.3	0.082031	0		-29.3	0.058594	0		-29.3	0.074219	0		-29.3	0.011719	0		-29.3	0.078125	0
-29.2	0.121094	0		-29.2	0.015625	0		-29.2	0.078125	0		-29.2	0.070313	0		-29.2	0.07812	0		-29.2	0.007813	0		-29.2	0.082026	0
-29.1	0.125	0		-29.1	0	0		-29.1	0.070313	0		-29.1	0.066406	0		-29.1	0.078125	0		-29.1	-0.00781	0		-29.1	0.070313	0
-29	0.121094	0		-29	0.011719	0		-29	0.066406	0		-29	0.0625	0		-29	0.074219	0		-29	-0.00781	0		-29	0.078125	0
-28.9	0.109375	0		-28.9	0	0		-28.9	0.066409	0		-28.9	0.050781	0		-28.9	0.066409	0		-28.9	-0.00781	0		-28.9	0.070315	0
-28.8	0.121094	0		-28.8	0.011719	0		-28.8	0.070313	0		-28.8	0.058594	0		-28.8	0.082031	0		-28.8	-0.00391	0		-28.8	0.078125	0
-28.7	0.117188	0		-28.7	0.007813	0		-28.7	0.070313	0		-28.7	0.058594	0		-28.7	0.074219	0		-28.7	0	0		-28.7	0.0625	0
-28.6	0.109375	0		-28.6	0	0		-28.6	0.070317	0		-28.6	0.058599	0		-28.6	0.082036	0		-28.6	-0.0039	0		-28.6	0.070317	0
-28.5	0.125	0		-28.5	0.007813	0		-28.5	0.078125	0		-28.5	0.066406	0		-28.5	0.082031	0		-28.5	0	0		-28.5	0.082031	0
-28.4	0.113281	0		-28.4	0.011719	0		-28.4	0.070313	0		-28.4	0.070313	0		-28.4	0.074219	0		-28.4	-0.00391	0		-28.4	0.070313	0
-28.3	0.117188	0		-28.3	0.007813	0		-28.3	0.066406	0		-28.3	0.070313	0		-28.3	0.074219	0		-28.3	-0.01172	0		-28.3	0.0625	0
-28.2	0.109375	0		-28.2	0.007813	0		-28.2	0.074219	0		-28.2	0.066406	0		-28.2	0.070315	0		-28.2	-0.00391	0		-28.2	0.074221	0
-28.1	0.109375	0		-28.1	0.023438	0		-28.1	0.082026	0		-28.1	0.066401	0		-28.1	0.082026	0		-28.1	-0.01954	0		-28.1	0.074214	0
-28	0.109375	0		-28	0.011719	0		-28	0.078125	0		-28	0.054688	0		-28	0.078125	0		-28	-0.01953	0		-28	0.070313	0
-27.9	0.109375	0		-27.9	0.007813	0		-27.9	0.074221	0		-27.9	0.046875	0		-27.9	0.074221	0		-27.9	-0.02344	0		-27.9	0.078127	0
-27.8	0.117188	0		-27.8	0.019531	0		-27.8	0.078125	0		-27.8	0.058594	0		-27.8	0.09375	0		-27.8	-0.01953	0		-27.8	0.074219	0
-27.7	0.117188	0		-27.7	0.039063	0		-27.7	0.082031	0		-27.7	0.078125	0		-27.7	0.093745	0		-27.7	-0.01563	0		-27.7	0.07812	0
-27.6	0.121094	0		-27.6	0.027344	0		-27.6	0.082026	0		-27.6	0.070308	0		-27.6	0.085933	0		-27.6	-0.03125	0		-27.6	0.058589	0
-27.5	0.109375	0		-27.5	0.011719	0		-27.5	0.074219	0		-27.5	0.0625	0		-27.5	0.082031	0		-27.5	-0.03125	0		-27.5	0.046875	0
-27.4	0.117188	0		-27.4	0.019531	0		-27.4	0.082034	0		-27.4	0.082031	0		-27.4	0.082034	0		-27.4	-0.01953	0		-27.4	0.058596	0
-27.3	0.125	0		-27.3	0.03125	0		-27.3	0.089844	0		-27.3	0.082031	0		-27.3	0.082031	0		-27.3	-0.01563	0		-27.3	0.066406	0
-27.2	0.140625	0		-27.2	0.03125	0		-27.2	0.097656	0		-27.2	0.078125	0		-27.2	0.082031	0		-27.2	-0.01172	0		-27.2	0.066406	0
-27.1	0.136719	0		-27.1	0.035156	0		-27.1	0.105464	0		-27.1	0.07812	0		-27.1	0.093745	0		-27.1	-0.01172	0		-27.1	0.062495	0
-27	0.128906	0		-27	0.019531	0		-27	0.09375	0		-27	0.078125	0		-27	0.085938	0		-27	-0.01953	0		-27	0.054688	0
-26.9	0.132813	0		-26.9	0.03125	0		-26.9	0.105474	0		-26.9	0.078125	0		-26.9	0.097661	0		-26.9	-0.01953	0		-26.9	0.058599	0
-26.8	0.136719	0		-26.8	0.035156	0		-26.8	0.109375	0		-26.8	0.082031	0		-26.8	0.105469	0		-26.8	-0.00781	0		-26.8	0.066406	0
-26.7	0.121094	0		-26.7	0.023438	0		-26.7	0.101563	0		-26.7	0.070313	0		-26.7	0.089846	0		-26.7	-0.02344	0		-26.7	0.066409	0
-26.6	0.132813	0		-26.6	0.027344	0		-26.6	0.113276	0		-26.6	0.085933	0		-26.6	0.097651	0		-26.6	-0.02344	0		-26.6	0.07812	0
-26.5	0.117188	0		-26.5	0.027344	0		-26.5	0.101563	0		-26.5	0.074219	0		-26.5	0.085938	0		-26.5	-0.03125	0		-26.5	0.066406	0
-26.4	0.136719	0		-26.4	0.03125	0		-26.4	0.101563	0		-26.4	0.078125	0		-26.4	0.097656	0		-26.4	-0.03125	0		-26.4	0.0625	0
-26.3	0.132813	0		-26.3	0.03125	0		-26.3	0.109375	0		-26.3	0.085938	0		-26.3	0.105469	0		-26.3	-0.03125	0		-26.3	0.074219	0
-26.2	0.132813	0		-26.2	0.042969	0		-26.2	0.101563	0		-26.2	0.082031	0		-26.2	0.105469	0		-26.2	-0.03125	0		-26.2	0.074219	0
-26.1	0.128906	0		-26.1	0.042969	0		-26.1	0.105469	0		-26.1	0.082031	0		-26.1	0.105469	0		-26.1	-0.03516	0		-26.1	0.074219	0
-26	0.128906	0		-26	0.046875	0		-26	0.101563	0		-26	0.082031	0		-26	0.101563	0		-26	-0.02734	0		-26	0.074219	0
-25.9	0.121094	0		-25.9	0.03125	0		-25.9	0.10156	0		-25.9	0.070313	0		-25.9	0.097654	0		-25.9	-0.03516	0		-25.9	0.074216	0
-25.8	0.113281	0		-25.8	0.039063	0		-25.8	0.089844	0		-25.8	0.058594	0		-25.8	0.09375	0		-25.8	-0.03906	0		-25.8	0.070313	0
-25.7	0.125	0		-25.7	0.039063	0		-25.7	0.089844	0		-25.7	0.0625	0		-25.7	0.097654	0		-25.7	-0.03125	0		-25.7	0.07031	0
-25.6	0.121094	0		-25.6	0.035156	0		-25.6	0.089846	0		-25.6	0.066409	0		-25.6	0.097659	0		-25.6	-0.04297	0		-25.6	0.074221	0
-25.5	0.121094	0		-25.5	0.039063	0		-25.5	0.089844	0		-25.5	0.066406	0		-25.5	0.097656	0		-25.5	-0.03906	0		-25.5	0.074219	0
-25.4	0.117188	0		-25.4	0.050781	0		-25.4	0.089839	0		-25.4	0.066406	0		-25.4	0.113276	0		-25.4	-0.03516	0		-25.4	0.070308	0
-25.3	0.121094	0		-25.3	0.039063	0		-25.3	0.089844	0		-25.3	0.054688	0		-25.3	0.101563	0		-25.3	-0.03125	0		-25.3	0.0625	0
-25.2	0.125	0		-25.2	0.054688	0		-25.2	0.089844	0		-25.2	0.0625	0		-25.2	0.097661	0		-25.2	-0.03125	0		-25.2	0.062505	0
-25.1	0.136719	0		-25.1	0.0625	0		-25.1	0.097659	0		-25.1	0.066409	0		-25.1	0.113284	0		-25.1	-0.03125	0		-25.1	0.066409	0
-25	0.132813	0		-25	0.070313	0		-25	0.097656	0		-25	0.066406	0		-25	0.113281	0		-25	-0.01953	0		-25	0.070313	0
-24.9	0.128906	0		-24.9	0.058594	0		-24.9	0.101563	0		-24.9	0.0625	0		-24.9	0.117188	0		-24.9	-0.02344	0		-24.9	0.066406	0
-24.8	0.125	0		-24.8	0.070313	0		-24.8	0.101563	0		-24.8	0.058594	0		-24.8	0.113281	0		-24.8	-0.01172	0		-24.8	0.070313	0
-24.7	0.125	0		-24.7	0.070313	0		-24.7	0.101563	0		-24.7	0.066406	0		-24.7	0.109373	0		-24.7	-0.01172	0		-24.7	0.066404	0
-24.6	0.132813	0		-24.6	0.070313	0		-24.6	0.089846	0		-24.6	0.062502	0		-24.6	0.105471	0		-24.6	-0.01953	0		-24.6	0.074221	0
-24.5	0.136719	0		-24.5	0.074219	0		-24.5	0.101563	0		-24.5	0.074219	0		-24.5	0.105469	0		-24.5	-0.01563	0		-24.5	0.078125	0
-24.4	0.128906	0		-24.4	0.0625	0		-24.4	0.097656	0		-24.4	0.0625	0		-24.4	0.101563	0		-24.4	-0.01172	0		-24.4	0.066406	0
-24.3	0.128906	0		-24.3	0.066406	0		-24.3	0.09375	0		-24.3	0.050781	0		-24.3	0.101563	0		-24.3	-0.01563	0		-24.3	0.054688	0
-24.2	0.128906	0		-24.2	0.0625	0		-24.2	0.09375	0		-24.2	0.042969	0		-24.2	0.093755	0		-24.2	-0.01953	0		-24.2	0.058599	0
-24.1	0.128906	0		-24.1	0.066406	0		-24.1	0.101565	0		-24.1	0.062502	0		-24.1	0.105471	0		-24.1	-0.01172	0		-24.1	0.066409	0
-24	0.132813	0		-24	0.078125	0		-24	0.113281	0		-24	0.0625	0		-24	0.109375	0		-24	-0.00781	0		-24	0.070313	0
-23.9	0.136719	0		-23.9	0.085938	0		-23.9	0.113284	0		-23.9	0.066406	0		-23.9	0.109377	0		-23.9	-0.00781	0		-23.9	0.082034	0
-23.8	0.140625	0		-23.8	0.085938	0		-23.8	0.125	0		-23.8	0.070313	0		-23.8	0.101563	0		-23.8	0.003906	0		-23.8	0.085938	0
-23.7	0.136719	0		-23.7	0.078125	0		-23.7	0.121094	0		-23.7	0.0625	0		-23.7	0.093752	0		-23.7	0	0		-23.7	0.078127	0
-23.6	0.136719	0		-23.6	0.089844	0		-23.6	0.136724	0		-23.6	0.062505	0		-23.6	0.10938	0		-23.6	0.003911	0		-23.6	0.074224	0
-23.5	0.144531	0		-23.5	0.089844	0		-23.5	0.140625	0		-23.5	0.078125	0		-23.5	0.117188	0		-23.5	0.015625	0		-23.5	0.09375	0
-23.4	0.140625	0		-23.4	0.089844	0		-23.4	0.140625	0		-23.4	0.070313	0		-23.4	0.113281	0		-23.4	0.019531	0		-23.4	0.09375	0
-23.3	0.148438	0		-23.3	0.089844	0		-23.3	0.140625	0		-23.3	0.070313	0		-23.3	0.105469	0		-23.3	0.019531	0		-23.3	0.082031	0
-23.2	0.140625	0		-23.2	0.082031	0		-23.2	0.144531	0		-23.2	0.058594	0		-23.2	0.097659	0		-23.2	0.007813	0		-23.2	0.082034	0
-23.1	0.144531	0		-23.1	0.089844	0		-23.1	0.14844	0		-23.1	0.05469	0		-23.1	0.101565	0		-23.1	0.007815	0		-23.1	0.082034	0
-23	0.148438	0		-23	0.089844	0		-23	0.160156	0		-23	0.050781	0		-23	0.113281	0		-23	0.019531	0		-23	0.085938	0
-22.9	0.148438	0		-22.9	0.097656	0		-22.9	0.156243	0		-22.9	0.058594	0		-22.9	0.113274	0		-22.9	0.03125	0		-22.9	0.08593	0
-22.8	0.136719	0		-22.8	0.066406	0		-22.8	0.136719	0		-22.8	0.054688	0		-22.8	0.101563	0		-22.8	0.015625	0		-22.8	0.082031	0
-22.7	0.136719	0		-22.7	0.078125	0		-22.7	0.136719	0		-22.7	0.050781	0		-22.7	0.101563	0		-22.7	0.007813	0		-22.7	0.082031	0
-22.6	0.144531	0		-22.6	0.074219	0		-22.6	0.136716	0		-22.6	0.042966	0		-22.6	0.097654	0		-22.6	0.019529	0		-22.6	0.082029	0
-22.5	0.128906	0		-22.5	0.0625	0		-22.5	0.140625	0		-22.5	0.039063	0		-22.5	0.101563	0		-22.5	0.015625	0		-22.5	0.078125	0
-22.4	0.144531	0		-22.4	0.070313	0		-22.4	0.148433	0		-22.4	0.046875	0		-22.4	0.113276	0		-22.4	0.035156	0		-22.4	0.089839	0
-22.3	0.148438	0		-22.3	0.058594	0		-22.3	0.140625	0		-22.3	0.046875	0		-22.3	0.101563	0		-22.3	0.027344	0		-22.3	0.082031	0
-22.2	0.148438	0		-22.2	0.058594	0		-22.2	0.140625	0		-22.2	0.042969	0		-22.2	0.09375	0		-22.2	0.027344	0		-22.2	0.082031	0
-22.1	0.148438	0		-22.1	0.058594	0		-22.1	0.140625	0		-22.1	0.035156	0		-22.1	0.089844	0		-22.1	0.027344	0		-22.1	0.082031	0
-22	0.148438	0		-22	0.054688	0		-22	0.136719	0		-22	0.027344	0		-22	0.082031	0		-22	0.039063	0		-22	0.082031	0
-21.9	0.140625	0		-21.9	0.050781	0		-21.9	0.121094	0		-21.9	0.019531	0		-21.9	0.074219	0		-21.9	0.03125	0		-21.9	0.074219	0
-21.8	0.140625	0		-21.8	0.058594	0		-21.8	0.121094	0		-21.8	0.027344	0		-21.8	0.074219	0		-21.8	0.03125	0		-21.8	0.074219	0
-21.7	0.140625	0		-21.7	0.058594	0		-21.7	0.128906	0		-21.7	0.023438	0		-21.7	0.085938	0		-21.7	0.039063	0		-21.7	0.074219	0
-21.6	0.136719	0		-21.6	0.054688	0		-21.6	0.128906	0		-21.6	0.027344	0		-21.6	0.085938	0		-21.6	0.039063	0		-21.6	0.074219	0
-21.5	0.140625	0		-21.5	0.050781	0		-21.5	0.125	0		-21.5	0.019531	0		-21.5	0.09375	0		-21.5	0.039063	0		-21.5	0.085938	0
-21.4	0.128906	0		-21.4	0.039063	0		-21.4	0.109375	0		-21.4	0.007813	0		-21.4	0.078125	0		-21.4	0.027344	0		-21.4	0.074219	0
-21.3	0.128906	0		-21.3	0.039063	0		-21.3	0.109375	0		-21.3	0.015625	0		-21.3	0.082031	0		-21.3	0.039063	0		-21.3	0.070313	0
-21.2	0.125	0		-21.2	0.050781	0		-21.2	0.109375	0		-21.2	0.007813	0		-21.2	0.078125	0		-21.2	0.039063	0		-21.2	0.0625	0
-21.1	0.117188	0		-21.1	0.050781	0		-21.1	0.105469	0		-21.1	0.015625	0		-21.1	0.074219	0		-21.1	0.035156	0		-21.1	0.070313	0
-21	0.117188	0		-21	0.046875	0		-21	0.109375	0		-21	0.011719	0		-21	0.085938	0		-21	0.035156	0		-21	0.070313	0
-20.9	0.105469	0		-20.9	0.035156	0		-20.9	0.097656	0		-20.9	0.007813	0		-20.9	0.074219	0		-20.9	0.023438	0		-20.9	0.058594	0
-20.8	0.105469	0		-20.8	0.035156	0		-20.8	0.097656	0		-20.8	0.007813	0		-20.8	0.074219	0		-20.8	0.035156	0		-20.8	0.070313	0
-20.7	0.109375	0		-20.7	0.023438	0		-20.7	0.089844	0		-20.7	0	0		-20.7	0.070313	0		-20.7	0.027344	0		-20.7	0.0625	0
-20.6	0.109375	0		-20.6	0.027344	0		-20.6	0.089844	0		-20.6	0	0		-20.6	0.0625	0		-20.6	0.035156	0		-20.6	0.0625	0
-20.5	0.105469	0		-20.5	0.019531	0		-20.5	0.089844	0		-20.5	0.007813	0		-20.5	0.0625	0		-20.5	0.023438	0		-20.5	0.058594	0
-20.4	0.101563	0		-20.4	0.019531	0		-20.4	0.089839	0		-20.4	0.015625	0		-20.4	0.062495	0		-20.4	0.019531	0		-20.4	0.054683	0
-20.3	0.09375	0		-20.3	0.007813	0		-20.3	0.082031	0		-20.3	0	0		-20.3	0.0625	0		-20.3	0.019531	0		-20.3	0.046875	0
-20.2	0.113281	0		-20.2	0.011719	0		-20.2	0.089844	0		-20.2	0.007813	0		-20.2	0.066406	0		-20.2	0.027344	0		-20.2	0.050781	0
-20.1	0.113281	0		-20.1	0.019531	0		-20.1	0.097656	0		-20.1	0.019531	0		-20.1	0.074219	0		-20.1	0.027344	0		-20.1	0.042969	0
-20	0.097656	0		-20	0.019531	0		-20	0.101563	0		-20	0.015625	0		-20	0.074219	0		-20	0.023438	0		-20	0.042969	0
-19.9	0.089844	0		-19.9	0.015625	0		-19.9	0.109375	0		-19.9	0.019531	0		-19.9	0.074219	0		-19.9	0.015625	0		-19.9	0.042969	0
-19.8	0.089844	0		-19.8	0.019531	0		-19.8	0.101563	0		-19.8	0.015625	0		-19.8	0.070313	0		-19.8	0.015625	0		-19.8	0.042969	0
-19.7	0.101563	0		-19.7	0.019531	0		-19.7	0.101563	0		-19.7	0.007813	0		-19.7	0.0625	0		-19.7	0.027344	0		-19.7	0.042969	0
-19.6	0.101563	0		-19.6	0.019531	0		-19.6	0.109375	0		-19.6	0.019531	0		-19.6	0.0625	0		-19.6	0.027344	0		-19.6	0.042969	0
-19.5	0.101563	0		-19.5	0.019531	0		-19.5	0.109375	0		-19.5	0.015625	0		-19.5	0.070313	0		-19.5	0.027344	0		-19.5	0.039063	0
-19.4	0.09375	0		-19.4	0.007813	0		-19.4	0.101563	0		-19.4	0.003906	0		-19.4	0.058594	0		-19.4	0.015625	0		-19.4	0.03125	0
-19.3	0.09375	0		-19.3	0	0		-19.3	0.101563	0		-19.3	0.015625	0		-19.3	0.054688	0		-19.3	0.011719	0		-19.3	0.03125	0
-19.2	0.097656	0		-19.2	0	0		-19.2	0.101563	0		-19.2	0.015625	0		-19.2	0.046875	0		-19.2	0.011719	0		-19.2	0.03125	0
-19.1	0.09375	0		-19.1	-0.00391	0		-19.1	0.089837	0		-19.1	0.011712	0		-19.1	0.046868	0		-19.1	0.011712	0		-19.1	0.039055	0
-19	0.082031	0		-19	-0.01953	0		-19	0.078125	0		-19	0	0		-19	0.042969	0		-19	0	0		-19	0.023438	0
-18.9	0.078125	0		-18.9	-0.01953	0		-18.9	0.078123	0		-18.9	0.011719	0		-18.9	0.042966	0		-18.9	0	0		-18.9	0.023435	0
-18.8	0.066406	0		-18.8	-0.02344	0		-18.8	0.074219	0		-18.8	0.007813	0		-18.8	0.039063	0		-18.8	-0.00781	0		-18.8	0.015625	0
-18.7	0.070313	0		-18.7	-0.01953	0		-18.7	0.078125	0		-18.7	0.007813	0		-18.7	0.054688	0		-18.7	-0.01172	0		-18.7	0.011719	0
-18.6	0.070313	0		-18.6	-0.01953	0		-18.6	0.078125	0		-18.6	0	0		-18.6	0.050781	0		-18.6	-0.00391	0		-18.6	0.011719	0
-18.5	0.066406	0		-18.5	-0.02344	0		-18.5	0.078125	0		-18.5	0	0		-18.5	0.042969	0		-18.5	-0.00391	0		-18.5	0.011719	0
-18.4	0.054688	0		-18.4	-0.03516	0		-18.4	0.054695	0		-18.4	-0.01563	0		-18.4	0.027351	0		-18.4	-0.01953	0		-18.4	0.00782	0
-18.3	0.0625	0		-18.3	-0.02344	0		-18.3	0.066406	0		-18.3	0.003906	0		-18.3	0.039063	0		-18.3	-0.01172	0		-18.3	0.015625	0
-18.2	0.050781	0		-18.2	-0.03125	0		-18.2	0.058594	0		-18.2	-0.00391	0		-18.2	0.03125	0		-18.2	-0.01953	0		-18.2	0.003906	0
-18.1	0.050781	0		-18.1	-0.03125	0		-18.1	0.058587	0		-18.1	0.003899	0		-18.1	0.035149	0		-18.1	-0.02344	0		-18.1	0.003899	0
-18	0.039063	0		-18	-0.04688	0		-18	0.046875	0		-18	-0.01172	0		-18	0.011719	0		-18	-0.04297	0		-18	-0.00391	0
-17.9	0.03125	0		-17.9	-0.05859	0		-17.9	0.039063	0		-17.9	-0.01953	0		-17.9	0.011719	0		-17.9	-0.04297	0		-17.9	-0.01953	0
-17.8	0.027344	0		-17.8	-0.05859	0		-17.8	0.039063	0		-17.8	-0.01953	0		-17.8	0.007813	0		-17.8	-0.04297	0		-17.8	-0.01953	0
-17.7	0.03125	0		-17.7	-0.05469	0		-17.7	0.039063	0		-17.7	-0.01563	0		-17.7	0.003911	0		-17.7	-0.03906	0		-17.7	-0.01562	0
-17.6	0.035156	0		-17.6	-0.04688	0		-17.6	0.042962	0		-17.6	-0.00782	0		-17.6	0.011712	0		-17.6	-0.03907	0		-17.6	-0.01173	0
-17.5	0.019531	0		-17.5	-0.05859	0		-17.5	0.03125	0		-17.5	-0.01953	0		-17.5	0.007813	0		-17.5	-0.05469	0		-17.5	-0.03125	0
-17.4	0.015625	0		-17.4	-0.0625	0		-17.4	0.031245	0		-17.4	-0.02344	0		-17.4	0.003901	0		-17.4	-0.05859	0		-17.4	-0.02735	0
-17.3	0	0		-17.3	-0.07031	0		-17.3	0.019531	0		-17.3	-0.02734	0		-17.3	-0.00391	0		-17.3	-0.06641	0		-17.3	-0.03516	0
-17.2	0.003906	0		-17.2	-0.06641	0		-17.2	0.015625	0		-17.2	-0.03516	0		-17.2	-0.0039	0		-17.2	-0.0625	0		-17.2	-0.03125	0
-17.1	0.007813	0		-17.1	-0.05859	0		-17.1	0.023442	0		-17.1	-0.02734	0		-17.1	-0.0039	0		-17.1	-0.05468	0		-17.1	-0.02734	0
-17	0.011719	0		-17	-0.05078	0		-17	0.039063	0		-17	-0.01953	0		-17	0.015625	0		-17	-0.04688	0		-17	-0.01563	0
-16.9	-0.00391	0		-16.9	-0.0625	0		-16.9	0.023438	0		-16.9	-0.03125	0		-16.9	0.003906	0		-16.9	-0.05859	0		-16.9	-0.03125	0
-16.8	0	0		-16.8	-0.0625	0		-16.8	0.027344	0		-16.8	-0.03125	0		-16.8	0	0		-16.8	-0.05859	0		-16.8	-0.03906	0
-16.7	0	0		-16.7	-0.0625	0		-16.7	0.015625	0		-16.7	-0.03125	0		-16.7	-0.00391	0		-16.7	-0.05859	0		-16.7	-0.03906	0
-16.6	-0.00391	0		-16.6	-0.0625	0		-16.6	0.02344	0		-16.6	-0.03125	0		-16.6	2.38e-06	0		-16.6	-0.0625	0		-16.6	-0.03906	0
-16.5	-0.01172	0		-16.5	-0.0625	0		-16.5	0.023438	0		-16.5	-0.02734	0		-16.5	-0.00391	0		-16.5	-0.05859	0		-16.5	-0.02734	0
-16.4	-0.01172	0		-16.4	-0.04297	0		-16.4	0.031245	0		-16.4	-0.01953	0		-16.4	0.003901	0		-16.4	-0.05078	0		-16.4	-0.02735	0
-16.3	-0.02734	0		-16.3	-0.05078	0		-16.3	0.023438	0		-16.3	-0.01953	0		-16.3	-0.00391	0		-16.3	-0.06641	0		-16.3	-0.03906	0
-16.2	-0.02734	0		-16.2	-0.05469	0		-16.2	0.023438	0		-16.2	-0.02734	0		-16.2	-0.0039	0		-16.2	-0.0625	0		-16.2	-0.04297	0
-16.1	-0.02734	0		-16.1	-0.05078	0		-16.1	0.027344	0		-16.1	-0.01953	0		-16.1	0	0		-16.1	-0.06641	0		-16.1	-0.03906	0
-16	-0.03125	0		-16	-0.05078	0		-16	0.027344	0		-16	-0.02344	0		-16	0.007813	0		-16	-0.07031	0		-16	-0.03516	0
-15.9	-0.03125	0		-15.9	-0.05078	0		-15.9	0.027346	0		-15.9	-0.02344	0		-15.9	0.003909	0		-15.9	-0.07422	0		-15.9	-0.04297	0
-15.8	-0.03125	0		-15.8	-0.04688	0		-15.8	0.03125	0		-15.8	-0.01953	0		-15.8	0.007813	0		-15.8	-0.07031	0		-15.8	-0.03125	0
-15.7	-0.04688	0		-15.7	-0.05859	0		-15.7	0.019531	0		-15.7	-0.02734	0		-15.7	-0.0039	0		-15.7	-0.08203	0		-15.7	-0.04296	0
-15.6	-0.03906	0		-15.6	-0.05859	0		-15.6	0.019531	0		-15.6	-0.01953	0		-15.6	0	0		-15.6	-0.08203	0		-15.6	-0.03516	0
-15.5	-0.03906	0		-15.5	-0.05859	0		-15.5	0.019531	0		-15.5	-0.02344	0		-15.5	0.003906	0		-15.5	-0.07422	0		-15.5	-0.03516	0
-15.4	-0.04688	0		-15.4	-0.06641	0		-15.4	0.011721	0		-15.4	-0.03906	0		-15.4	-0.01172	0		-15.4	-0.08594	0		-15.4	-0.04297	0
-15.3	-0.03516	0		-15.3	-0.05469	0		-15.3	0.011719	0		-15.3	-0.03516	0		-15.3	-0.00781	0		-15.3	-0.08203	0		-15.3	-0.04297	0
-15.2	-0.04688	0		-15.2	-0.0625	0		-15.2	0	0		-15.2	-0.04688	0		-15.2	-0.01953	0		-15.2	-0.08984	0		-15.2	-0.05859	0
-15.1	-0.03906	0		-15.1	-0.06641	0		-15.1	0	0		-15.1	-0.05078	0		-15.1	-0.02734	0		-15.1	-0.08984	0		-15.1	-0.05859	0
-15	-0.03906	0		-15	-0.07422	0		-15	-0.00391	0		-15	-0.03906	0		-15	-0.02734	0		-15	-0.08984	0		-15	-0.0625	0
-14.9	-0.03516	0		-14.9	-0.07031	0		-14.9	-0.00781	0		-14.9	-0.03906	0		-14.9	-0.01562	0		-14.9	-0.08594	0		-14.9	-0.0625	0
-14.8	-0.03125	0		-14.8	-0.0625	0		-14.8	0	0		-14.8	-0.03906	0		-14.8	-0.01172	0		-14.8	-0.09375	0		-14.8	-0.05078	0
-14.7	-0.03906	0		-14.7	-0.0625	0		-14.7	-0.00391	0		-14.7	-0.03906	0		-14.7	-0.01563	0		-14.7	-0.08984	0		-14.7	-0.05859	0
-14.6	-0.03906	0		-14.6	-0.0625	0		-14.6	-0.00781	0		-14.6	-0.03906	0		-14.6	-0.01562	0		-14.6	-0.08984	0		-14.6	-0.05859	0
-14.5	-0.03125	0		-14.5	-0.0625	0		-14.5	0.003906	0		-14.5	-0.03516	0		-14.5	-0.01563	0		-14.5	-0.08594	0		-14.5	-0.05469	0
-14.4	-0.03516	0		-14.4	-0.0625	0		-14.4	-7.15e-06	0		-14.4	-0.03125	0		-14.4	-0.01954	0		-14.4	-0.08594	0		-14.4	-0.03907	0
-14.3	-0.05469	0		-14.3	-0.0625	0		-14.3	-0.01172	0		-14.3	-0.04297	0		-14.3	-0.01953	0		-14.3	-0.10156	0		-14.3	-0.05078	0
-14.2	-0.03125	0		-14.2	-0.05078	0		-14.2	0.003906	0		-14.2	-0.02344	0		-14.2	-0.01172	0		-14.2	-0.08203	0		-14.2	-0.04297	0
-14.1	-0.02734	0		-14.1	-0.04688	0		-14.1	0.003904	0		-14.1	-0.02735	0		-14.1	-0.01172	0		-14.1	-0.07813	0		-14.1	-0.04297	0
-14	-0.03516	0		-14	-0.05469	0		-14	-0.00391	0		-14	-0.03125	0		-14	-0.01563	0		-14	-0.08203	0		-14	-0.03516	0
-13.9	-0.04688	0		-13.9	-0.0625	0		-13.9	-0.01172	0		-13.9	-0.03516	0		-13.9	-0.01563	0		-13.9	-0.08203	0		-13.9	-0.03906	0
-13.8	-0.05078	0		-13.8	-0.0625	0		-13.8	-0.01172	0		-13.8	-0.03906	0		-13.8	-0.01563	0		-13.8	-0.08594	0		-13.8	-0.03906	0
-13.7	-0.04688	0		-13.7	-0.08203	0		-13.7	-0.02344	0		-13.7	-0.04688	0		-13.7	-0.02344	0		-13.7	-0.10156	0		-13.7	-0.04688	0
-13.6	-0.05078	0		-13.6	-0.08203	0		-13.6	-0.03125	0		-13.6	-0.05078	0		-13.6	-0.02344	0		-13.6	-0.10156	0		-13.6	-0.04688	0
-13.5	-0.05078	0		-13.5	-0.07031	0		-13.5	-0.03125	0		-13.5	-0.05859	0		-13.5	-0.01953	0		-13.5	-0.10156	0		-13.5	-0.05859	0
-13.4	-0.05469	0		-13.4	-0.08203	0		-13.4	-0.03515	0		-13.4	-0.05859	0		-13.4	-0.02734	0		-13.4	-0.10547	0		-13.4	-0.05859	0
-13.3	-0.05469	0		-13.3	-0.07813	0		-13.3	-0.02344	0		-13.3	-0.05469	0		-13.3	-0.02344	0		-13.3	-0.09375	0		-13.3	-0.05859	0
-13.2	-0.04688	0		-13.2	-0.05859	0		-13.2	-0.01563	0		-13.2	-0.04688	0		-13.2	-0.01563	0		-13.2	-0.08594	0		-13.2	-0.0625	0
-13.1	-0.04688	0		-13.1	-0.05859	0		-13.1	-0.01562	0		-13.1	-0.04297	0		-13.1	-0.01953	0		-13.1	-0.08594	0		-13.1	-0.05469	0
-13	-0.04297	0		-13	-0.05469	0		-13	-0.00391	0		-13	-0.04688	0		-13	-0.00781	0		-13	-0.08594	0		-13	-0.05078	0
-12.9	-0.04297	0		-12.9	-0.05078	0		-12.9	-0.00391	0		-12.9	-0.05078	0		-12.9	-0.00781	0		-12.9	-0.08984	0		-12.9	-0.04688	0
-12.8	-0.05078	0		-12.8	-0.05469	0		-12.8	-0.01172	0		-12.8	-0.05469	0		-12.8	-0.01563	0		-12.8	-0.08984	0		-12.8	-0.04688	0
-12.7	-0.03906	0		-12.7	-0.05859	0		-12.7	-0.01172	0		-12.7	-0.05859	0		-12.7	-0.00391	0		-12.7	-0.08984	0		-12.7	-0.05079	0
-12.6	-0.05078	0		-12.6	-0.07031	0		-12.6	-0.02734	0		-12.6	-0.07031	0		-12.6	-0.01563	0		-12.6	-0.11328	0		-12.6	-0.07031	0
-12.5	-0.05469	0		-12.5	-0.07031	0		-12.5	-0.03125	0		-12.5	-0.07031	0		-12.5	-0.01953	0		-12.5	-0.11328	0		-12.5	-0.07031	0
-12.4	-0.05469	0		-12.4	-0.07031	0		-12.4	-0.03125	0		-12.4	-0.0625	0		-12.4	-0.01563	0		-12.4	-0.10156	0		-12.4	-0.07031	0
-12.3	-0.0625	0		-12.3	-0.07031	0		-12.3	-0.02344	0		-12.3	-0.0625	0		-12.3	-0.01953	0		-12.3	-0.10156	0		-12.3	-0.07031	0
-12.2	-0.0625	0		-12.2	-0.07031	0		-12.2	-0.03125	0		-12.2	-0.0625	0		-12.2	-0.02734	0		-12.2	-0.10156	0		-12.2	-0.07812	0
-12.1	-0.05078	0		-12.1	-0.05859	0		-12.1	-0.01953	0		-12.1	-0.05078	0		-12.1	-0.01563	0		-12.1	-0.08984	0		-12.1	-0.06641	0
-12	-0.05078	0		-12	-0.05859	0		-12	-0.01953	0		-12	-0.05859	0		-12	-0.01563	0		-12	-0.08984	0		-12	-0.05859	0
-11.9	-0.04297	0		-11.9	-0.05078	0		-11.9	-0.01953	0		-11.9	-0.05859	0		-11.9	-0.01563	0		-11.9	-0.09375	0		-11.9	-0.0625	0
-11.8	-0.04688	0		-11.8	-0.05469	0		-11.8	-0.01953	0		-11.8	-0.05859	0		-11.8	-0.01563	0		-11.8	-0.10156	0		-11.8	-0.06641	0
-11.7	-0.04688	0		-11.7	-0.0625	0		-11.7	-0.02344	0		-11.7	-0.0625	0		-11.7	-0.01953	0		-11.7	-0.10156	0		-11.7	-0.06641	0
-11.6	-0.04297	0		-11.6	-0.05078	0		-11.6	-0.02734	0		-11.6	-0.07031	0		-11.6	-0.02734	0		-11.6	-0.10156	0		-11.6	-0.0664	0
-11.5	-0.04688	0		-11.5	-0.04688	0		-11.5	-0.02344	0		-11.5	-0.07031	0		-11.5	-0.02344	0		-11.5	-0.10156	0		-11.5	-0.0625	0
-11.4	-0.03906	0		-11.4	-0.03906	0		-11.4	-0.01953	0		-11.4	-0.06641	0		-11.4	-0.01563	0		-11.4	-0.09766	0		-11.4	-0.05469	0
-11.3	-0.03906	0		-11.3	-0.03906	0		-11.3	-0.02734	0		-11.3	-0.06641	0		-11.3	-0.01953	0		-11.3	-0.09766	0		-11.3	-0.05859	0
-11.2	-0.02734	0		-11.2	-0.03906	0		-11.2	-0.02734	0		-11.2	-0.06641	0		-11.2	-0.01172	0		-11.2	-0.09766	0		-11.2	-0.06641	0
-11.1	-0.02734	0		-11.1	-0.04297	0		-11.1	-0.02734	0		-11.1	-0.06641	0		-11.1	-0.01172	0		-11.1	-0.08984	0		-11.1	-0.06641	0
-11	-0.02734	0		-11	-0.04688	0		-11	-0.03125	0		-11	-0.06641	0		-11	-0.01563	0		-11	-0.09375	0		-11	-0.06641	0
-10.9	-0.02734	0		-10.9	-0.04297	0		-10.9	-0.03125	0		-10.9	-0.0625	0		-10.9	-0.01172	0		-10.9	-0.09766	0		-10.9	-0.0625	0
-10.8	-0.02344	0		-10.8	-0.03906	0		-10.8	-0.02734	0		-10.8	-0.05859	0		-10.8	-0.00781	0		-10.8	-0.09375	0		-10.8	-0.05859	0
-10.7	-0.02344	0		-10.7	-0.03906	0		-10.7	-0.02734	0		-10.7	-0.05859	0		-10.7	-0.00781	0		-10.7	-0.09766	0		-10.7	-0.05859	0
-10.6	-0.02344	0		-10.6	-0.03906	0		-10.6	-0.02734	0		-10.6	-0.05859	0		-10.6	-0.00781	0		-10.6	-0.10156	0		-10.6	-0.0625	0
-10.5	-0.01172	0		-10.5	-0.03906	0		-10.5	-0.03125	0		-10.5	-0.07031	0		-10.5	-0.01172	0		-10.5	-0.10156	0		-10.5	-0.06641	0
-10.4	-0.01172	0		-10.4	-0.03906	0		-10.4	-0.03906	0		-10.4	-0.07031	0		-10.4	-0.01562	0		-10.4	-0.10156	0		-10.4	-0.0664	0
-10.3	-0.00781	0		-10.3	-0.03906	0		-10.3	-0.04688	0		-10.3	-0.06641	0		-10.3	-0.01563	0		-10.3	-0.09766	0		-10.3	-0.0625	0
-10.2	-0.01172	0		-10.2	-0.04297	0		-10.2	-0.03906	0		-10.2	-0.07031	0		-10.2	-0.02734	0		-10.2	-0.08984	0		-10.2	-0.06641	0
-10.1	-0.01563	0		-10.1	-0.05078	0		-10.1	-0.04297	0		-10.1	-0.07031	0		-10.1	-0.03125	0		-10.1	-0.08984	0		-10.1	-0.06641	0
-10	-0.01953	0		-10	-0.05078	0		-10	-0.05078	0		-10	-0.07031	0		-10	-0.03516	0		-10	-0.08984	0		-10	-0.07031	0
-9.90002	-0.01953	0		-9.90002	-0.04297	0		-9.89996	-0.05078	0		-9.90002	-0.07031	0		-9.89996	-0.03516	0		-9.90002	-0.08984	0		-9.89996	-0.07813	0
-9.79999	-0.02344	0		-9.79999	-0.04297	0		-9.79999	-0.05469	0		-9.79999	-0.07031	0		-9.79999	-0.03906	0		-9.79999	-0.08984	0		-9.79999	-0.07813	0
-9.70001	-0.03906	0		-9.70001	-0.05078	0		-9.70001	-0.06641	0		-9.70001	-0.07813	0		-9.69995	-0.05469	0		-9.70001	-0.10156	0		-9.69995	-0.08984	0
-9.60004	-0.03516	0		-9.60004	-0.05469	0		-9.59998	-0.0625	0		-9.59998	-0.07812	0		-9.59998	-0.05078	0		-9.59998	-0.10547	0		-9.59998	-0.09375	0
-9.5	-0.01953	0		-9.5	-0.04688	0		-9.5	-0.05859	0		-9.5	-0.08203	0		-9.5	-0.03516	0		-9.5	-0.10156	0		-9.5	-0.08984	0
-9.40002	-0.02344	0		-9.40002	-0.03125	0		-9.39996	-0.04297	0		-9.40002	-0.07422	0		-9.39996	-0.02734	0		-9.40002	-0.08594	0		-9.39996	-0.08594	0
-9.29999	-0.01953	0		-9.29999	-0.02734	0		-9.29999	-0.04297	0		-9.29999	-0.07422	0		-9.29999	-0.02734	0		-9.29999	-0.08203	0		-9.29999	-0.08594	0
-9.20001	-0.01563	0		-9.20001	-0.01953	0		-9.20001	-0.04297	0		-9.20001	-0.05859	0		-9.19995	-0.02734	0		-9.20001	-0.07422	0		-9.19995	-0.06641	0
-9.10004	-0.01953	0		-9.10004	-0.01953	0		-9.09998	-0.04297	0		-9.09998	-0.05859	0		-9.09998	-0.03125	0		-9.09998	-0.07812	0		-9.09998	-0.0664	0
-9	-0.01953	0		-9	-0.02734	0		-9	-0.03516	0		-9	-0.05469	0		-9	-0.03125	0		-9	-0.07813	0		-9	-0.0625	0
-8.90002	-0.01953	0		-8.90002	-0.02344	0		-8.89996	-0.01172	0		-8.90002	-0.05078	0		-8.89996	-0.02734	0		-8.90002	-0.08203	0		-8.89996	-0.07031	0
-8.79999	-0.00781	0		-8.79999	-0.02344	0		-8.79999	-0.01953	0		-8.79999	-0.05078	0		-8.79999	-0.02344	0		-8.79999	-0.07031	0		-8.79999	-0.06641	0
-8.70001	0	0		-8.70001	-0.02344	0		-8.70001	-0.01172	0		-8.70001	-0.05078	0		-8.69995	-0.01563	0		-8.70001	-0.0625	0		-8.69995	-0.0586	0
-8.60004	-0.00781	0		-8.60004	-0.03125	0		-8.59998	-0.01953	0		-8.59998	-0.05859	0		-8.59998	-0.02343	0		-8.59998	-0.07031	0		-8.59998	-0.0664	0
-8.5	0	0		-8.5	-0.01953	0		-8.5	-0.01563	0		-8.5	-0.05078	0		-8.5	-0.03125	0		-8.5	-0.0625	0		-8.5	-0.05859	0
-8.40002	-0.01172	0		-8.40002	-0.01172	0		-8.39996	-0.03125	0		-8.40002	-0.05078	0		-8.39996	-0.02734	0		-8.40002	-0.0625	0		-8.39996	-0.05859	0
-8.29999	-0.00781	0		-8.29999	-0.01563	0		-8.29999	-0.03125	0		-8.29999	-0.05078	0		-8.29999	-0.02734	0		-8.29999	-0.0625	0		-8.29999	-0.05859	0
-8.20001	-0.00781	0		-8.20001	-0.03516	0		-8.20001	-0.03516	0		-8.20001	-0.06641	0		-8.19995	-0.04687	0		-8.20001	-0.06641	0		-8.19995	-0.0625	0
-8.10004	-0.01172	0		-8.10004	-0.03125	0		-8.09998	-0.03516	0		-8.09998	-0.0625	0		-8.09998	-0.04688	0		-8.09998	-0.06641	0		-8.09998	-0.0625	0
-8	-0.01563	0		-8	-0.02734	0		-8	-0.03125	0		-8	-0.06641	0		-8	-0.05078	0		-8	-0.07813	0		-8	-0.07422	0
-7.90002	-0.00781	0		-7.90002	-0.01953	0		-7.89996	-0.01953	0		-7.90002	-0.05859	0		-7.89996	-0.04297	0		-7.90002	-0.07031	0		-7.89996	-0.07422	0
-7.79999	-0.00781	0		-7.79999	-0.01953	0		-7.79999	-0.01953	0		-7.79999	-0.05859	0		-7.79999	-0.04297	0		-7.79999	-0.07031	0		-7.79999	-0.07422	0
-7.70001	-0.00781	0		-7.70001	-0.01953	0		-7.70001	-0.02344	0		-7.70001	-0.05859	0		-7.69995	-0.04297	0		-7.70001	-0.07031	0		-7.69995	-0.07422	0
-7.60004	-0.00781	0		-7.60004	-0.01953	0		-7.59998	-0.02734	0		-7.59998	-0.05469	0		-7.59998	-0.04297	0		-7.59998	-0.07031	0		-7.59998	-0.07422	0
-7.5	-0.01563	0		-7.5	-0.01953	0		-7.5	-0.03125	0		-7.5	-0.03125	0		-7.5	-0.04688	0		-7.5	-0.06641	0		-7.5	-0.07031	0
-7.40002	-0.00781	0		-7.40002	-0.01953	0		-7.39996	-0.03125	0		-7.40002	-0.03906	0		-7.39996	-0.04297	0		-7.40002	-0.0625	0		-7.39996	-0.05859	0
-7.29999	0	0		-7.29999	-0.01953	0		-7.29999	-0.03906	0		-7.29999	-0.04297	0		-7.29999	-0.04297	0		-7.29999	-0.0625	0		-7.29999	-0.05859	0
-7.20001	-0.00781	0		-7.20001	-0.02344	0		-7.20001	-0.03906	0		-7.20001	-0.05078	0		-7.19995	-0.04297	0		-7.20001	-0.0625	0		-7.19995	-0.05859	0
-7.10004	-0.00781	0		-7.10004	-0.03125	0		-7.09998	-0.03906	0		-7.09998	-0.05078	0		-7.09998	-0.05469	0		-7.09998	-0.05469	0		-7.09998	-0.05859	0
-7	-0.00391	0		-7	-0.02734	0		-7	-0.03516	0		-7	-0.04688	0		-7	-0.05078	0		-7	-0.05859	0		-7	-0.05469	0
-6.90002	0.007813	0		-6.90002	-0.00391	0		-6.89996	-0.02344	0		-6.90002	-0.03516	0		-6.89996	-0.03906	0		-6.90002	-0.04688	0		-6.89996	-0.04297	0
-6.79999	0.011719	0		-6.79999	0	0		-6.79999	-0.01953	0		-6.79999	-0.03125	0		-6.79999	-0.03516	0		-6.79999	-0.04297	0		-6.79999	-0.03906	0
-6.70001	0	0		-6.70001	0	0		-6.70001	-0.01953	0		-6.70001	-0.03125	0		-6.69995	-0.04297	0		-6.70001	-0.03125	0		-6.69995	-0.04297	0
-6.60004	0	0		-6.60004	-0.00391	0		-6.59998	-0.02344	0		-6.59998	-0.03125	0		-6.59998	-0.04297	0		-6.59998	-0.03515	0		-6.59998	-0.04687	0
-6.5	0.003906	0		-6.5	-0.00781	0		-6.5	-0.02344	0		-6.5	-0.03125	0		-6.5	-0.03906	0		-6.5	-0.03516	0		-6.5	-0.04297	0
-6.40002	0.011719	0		-6.40002	-0.00391	0		-6.39996	-0.01563	0		-6.40002	-0.02734	0		-6.39996	-0.03125	0		-6.40002	-0.01953	0		-6.39996	-0.03516	0
-6.29999	0	0		-6.29999	-0.00781	0		-6.29999	-0.00781	0		-6.29999	-0.02734	0		-6.29999	-0.03125	0		-6.29999	-0.01953	0		-6.29999	-0.03516	0
-6.20001	-0.00391	0		-6.20001	-0.00781	0		-6.20001	-0.00781	0		-6.20001	-0.03125	0		-6.19995	-0.03125	0		-6.20001	-0.01953	0		-6.19995	-0.03515	0
-6.10004	-0.00391	0		-6.10004	-0.00391	0		-6.09998	-0.0039	0		-6.09998	-0.03515	0		-6.09998	-0.02734	0		-6.09998	-0.01953	0		-6.09998	-0.01953	0
-6	0	0		-6	0	0		-6	0	0		-6	-0.03125	0		-6	-0.02344	0		-6	-0.01953	0		-6	-0.01563	0
-5.90002	0	0		-5.90002	0	0		-5.89996	-0.00391	0		-5.90002	-0.01953	0		-5.89996	-0.02344	0		-5.90002	-0.01172	0		-5.89996	-0.01563	0
-5.79999	-0.00391	0		-5.79999	-0.01172	0		-5.79999	-0.02734	0		-5.79999	-0.02734	0		-5.79999	-0.03125	0		-5.79999	-0.01953	0		-5.79999	-0.02344	0
-5.70001	0.003906	0		-5.70001	-0.01172	0		-5.70001	-0.01172	0		-5.70001	-0.01953	0		-5.69995	-0.02344	0		-5.70001	0	0		-5.69995	-0.01563	0
-5.60004	-0.00781	0		-5.60004	-0.01172	0		-5.59998	-0.01172	0		-5.59998	-0.01953	0		-5.59998	-0.02344	0		-5.59998	0	0		-5.59998	-0.01563	0
-5.5	-0.01563	0		-5.5	-0.01563	0		-5.5	-0.01172	0		-5.5	-0.01953	0		-5.5	-0.02344	0		-5.5	-0.01563	0		-5.5	-0.01563	0
-5.40002	-0.01172	0		-5.40002	-0.01563	0		-5.39996	-0.01172	0		-5.40002	-0.01563	0		-5.39996	-0.01953	0		-5.40002	-0.00781	0		-5.39996	-0.01562	0
-5.29999	-0.01172	0		-5.29999	-0.01172	0		-5.29999	-0.01953	0		-5.29999	-0.01172	0		-5.29999	-0.01563	0		-5.29999	-0.00391	0		-5.29999	-0.01953	0
-5.20001	-0.00781	0		-5.20001	-0.00781	0		-5.20001	-0.01563	0		-5.20001	-0.01172	0		-5.19995	-0.01171	0		-5.20001	-0.01172	0		-5.19995	-0.01562	0
-5.10004	0.003906	0		-5.10004	0	0		-5.09998	-0.0039	0		-5.09998	-0.0039	0		-5.09998	4.77e-06	0		-5.09998	0.011724	0		-5.09998	-0.00781	0
-5	0.007813	0		-5	0.007813	0		-5	0	0		-5	0.011719	0		-5	-0.00391	0		-5	0.019531	0		-5	-0.00391	0
-4.90002	-0.01563	0		-4.90002	-0.00391	0		-4.89996	-0.0039	0		-4.90002	0.007813	0		-4.89996	0.003909	0		-4.90002	0.011719	0		-4.89996	-0.00781	0
-4.79999	-0.01172	0		-4.79999	0.003906	0		-4.79999	0	0		-4.79999	0.011719	0		-4.79999	0.007813	0		-4.79999	0.007813	0		-4.79999	-0.00391	0
-4.70001	-0.01563	0		-4.70001	0	0		-4.70001	0.007813	0		-4.70001	0.019531	0		-4.69995	0.007808	0		-4.70001	0.003906	0		-4.69995	-0.00782	0
-4.60004	-0.03516	0		-4.60004	-0.01172	0		-4.59998	-0.00781	0		-4.59998	0.003911	0		-4.59998	4.77e-06	0		-4.59998	0.003911	0		-4.59998	-0.01562	0
-4.5	-0.03125	0		-4.5	-0.01563	0		-4.5	-0.00391	0		-4.5	0.007813	0		-4.5	0.015625	0		-4.5	0.011719	0		-4.5	-0.00781	0
-4.40002	-0.02734	0		-4.40002	-0.01953	0		-4.39996	-0.0039	0		-4.40002	0.007813	0		-4.39996	0.019536	0		-4.40002	0.011719	0		-4.39996	-0.0039	0
-4.29999	-0.01953	0		-4.29999	-0.01172	0		-4.29999	0.003906	0		-4.29999	0.007813	0		-4.29999	0.023438	0		-4.29999	0.019531	0		-4.29999	0.011719	0
-4.20001	-0.01953	0		-4.20001	-0.01172	0		-4.20001	0.019531	0		-4.20001	0.003906	0		-4.19995	0.023438	0		-4.20001	0.023438	0		-4.19995	0.015625	0
-4.10004	-0.01953	0		-4.10004	-0.02734	0		-4.09998	0.011719	0		-4.09998	-0.00391	0		-4.09998	0.023438	0		-4.09998	0.007813	0		-4.09998	0.015625	0
-4	-0.01953	0		-4	-0.03516	0		-4	0.015625	0		-4	-0.01953	0		-4	0.023438	0		-4	0.007813	0		-4	0.015625	0
-3.90002	-0.01953	0		-3.90002	-0.03125	0		-3.89996	0.02344	0		-3.90002	-0.03516	0		-3.89996	0.019534	0		-3.90002	-0.00391	0		-3.89996	0.015627	0
-3.79999	-0.02734	0		-3.79999	-0.03125	0		-3.79999	0.011719	0		-3.79999	-0.03906	0		-3.79999	0.019531	0		-3.79999	-0.00781	0		-3.79999	0.007813	0
-3.70001	-0.02344	0		-3.70001	-0.02344	0		-3.70001	0.007813	0		-3.70001	-0.03125	0		-3.69995	0.011712	0		-3.70001	0.003906	0		-3.69995	0.02343	0
-3.60004	-0.03125	0		-3.60004	-0.04297	0		-3.59998	0.011716	0		-3.59998	-0.04688	0		-3.59998	-0.00781	0		-3.59998	-0.01172	0		-3.59998	0.011716	0
-3.5	-0.02344	0		-3.5	-0.05078	0		-3.5	0.015625	0		-3.5	-0.0625	0		-3.5	-0.00391	0		-3.5	-0.00781	0		-3.5	0.011719	0
-3.40002	-0.01953	0		-3.40002	-0.04688	0		-3.39996	0.015618	0		-3.40002	-0.06641	0		-3.39996	-0.00391	0		-3.40002	-0.00781	0		-3.39996	0.02343	0
-3.29999	-0.03906	0		-3.29999	-0.0625	0		-3.29999	0.011719	0		-3.29999	-0.08203	0		-3.29999	-0.01563	0		-3.29999	-0.01172	0		-3.29999	0.023438	0
-3.20001	-0.03125	0		-3.20001	-0.07422	0		-3.20001	0.007813	0		-3.20001	-0.07422	0		-3.19995	-0.01563	0		-3.20001	-0.01953	0		-3.19995	0.019531	0
-3.10004	-0.03906	0		-3.10004	-0.08203	0		-3.09998	-0.00781	0		-3.09998	-0.08203	0		-3.09998	-0.00391	0		-3.09998	-0.01563	0		-3.09998	0.015625	0
-3	-0.04297	0		-3	-0.08594	0		-3	-0.00781	0		-3	-0.09375	0		-3	0.003906	0		-3	-0.02344	0		-3	0.027344	0
-2.90002	-0.02734	0		-2.90002	-0.08984	0		-2.89996	0.003911	0		-2.90002	-0.10156	0		-2.89996	0.01563	0		-2.90002	-0.03125	0		-2.89996	0.031255	0
-2.79999	-0.02734	0		-2.79999	-0.07031	0		-2.79999	0.011719	0		-2.79999	-0.10547	0		-2.79999	0.015625	0		-2.79999	-0.01953	0		-2.79999	0.039063	0
-2.70001	-0.04297	0		-2.70001	-0.07813	0		-2.70001	0.015625	0		-2.70001	-0.11719	0		-2.69995	0.023438	0		-2.70001	-0.03125	0		-2.69995	0.039063	0
-2.60004	-0.03516	0		-2.60004	-0.08594	0		-2.59998	0.019526	0		-2.59998	-0.12891	0		-2.59998	0.019526	0		-2.59998	-0.03125	0		-2.59998	0.042964	0
-2.5	-0.0625	0		-2.5	-0.11328	0		-2.5	0.003906	0		-2.5	-0.13281	0		-2.5	0.007813	0		-2.5	-0.03516	0		-2.5	0.042969	0
-2.40002	-0.05078	0		-2.40002	-0.11719	0		-2.39996	0.015627	0		-2.40002	-0.14063	0		-2.39996	0.003909	0		-2.40002	-0.03906	0		-2.39996	0.042971	0
-2.29999	-0.03516	0		-2.29999	-0.12109	0		-2.29999	0.019531	0		-2.29999	-0.15234	0		-2.29999	0.007813	0		-2.29999	-0.04688	0		-2.29999	0.039063	0
-2.20001	-0.04297	0		-2.20001	-0.12891	0		-2.20001	0.003906	0		-2.20001	-0.17188	0		-2.19995	0	0		-2.20001	-0.05859	0		-2.19995	0.023438	0
-2.10004	-0.02734	0		-2.10004	-0.14063	0		-2.09998	-0.01171	0		-2.09998	-0.1875	0		-2.09998	0.01563	0		-2.09998	-0.0664	0		-2.09998	0.019536	0
-2	-0.02734	0		-2	-0.12109	0		-2	0.015625	0		-2	-0.19531	0		-2	0.023438	0		-2	-0.07031	0		-2	0.023438	0
-1.90002	-0.01172	0		-1.90002	-0.125	0		-1.89996	0.023433	0		-1.90002	-0.20313	0		-1.89996	0.023433	0		-1.90002	-0.05469	0		-1.89996	0.039058	0
-1.79999	-0.01172	0		-1.79999	-0.14063	0		-1.79999	0.015625	0		-1.79999	-0.17188	0		-1.79999	0.03125	0		-1.79999	-0.08203	0		-1.79999	0.058594	0
-1.70001	-0.01953	0		-1.70001	-0.16406	0		-1.70001	0.011719	0		-1.70001	-0.14453	0		-1.69995	0.015632	0		-1.70001	-0.05469	0		-1.69995	0.050788	0
-1.60004	-0.01172	0		-1.60004	-0.10547	0		-1.59998	0.05468	0		-1.59998	-0.09376	0		-1.59998	0.062493	0		-1.59998	-0.02735	0		-1.59998	0.027337	0
-1.5	0.019531	0		-1.5	-0.09375	0		-1.5	0.0625	0		-1.5	-0.10156	0		-1.5	0.144531	0		-1.5	0	0		-1.5	0.015625	0
-1.40002	0.019531	0		-1.40002	-0.13672	0		-1.39996	0.0625	0		-1.40002	-0.14063	0		-1.39996	0.081955	0		-1.40002	-0.02344	0		-1.39996	0.015625	0
-1.29999	0.03125	0		-1.29999	-0.09375	0		-1.29999	0.035028	0		-1.29999	-0.10156	0		-1.29999	-0.01966	0		-1.29999	-0.14063	0		-1.29999	0.015625	0
-1.20001	0.035156	0		-1.20001	-0.09375	0		-1.20001	0.035028	0		-1.20001	-0.04297	0		-1.19995	-0.01966	0		-1.20001	-0.14063	0		-1.19995	0.015625	0
-1.10004	0.03125	0		-1.10004	-0.13672	0		-1.09998	0.035028	0		-1.09998	-0.08984	0		-1.09998	-0.01966	0		-1.09998	-0.14063	0		-1.09998	-0.02344	0
-1	0.03125	0		-1	-0.13672	0		-1	0.035028	0		-1	-0.0625	0		-1	-0.01936	0		-1	-0.14063	0		-1	0.000172	0
-0.90002	0.019531	0		-0.90002	-0.13672	0		-0.89996	0	0		-0.90002	-0.0625	0		-0.89996	0.074219	0		-0.90002	-0.03906	0		-0.89996	0.015625	0
-0.79999	-0.05078	0		-0.79999	-0.14063	0		-0.79999	0	0		-0.79999	-0.04297	0		-0.79999	0.074347	0		-0.79999	-0.03906	0		-0.79999	0.031121	0
-0.70001		0		-0.70001		0		-0.70001		0		-0.70001		0		-0.69995		0		-0.70001		0		-0.69995		0
-0.60004		0		-0.60004		0		-0.59998		0		-0.59998		0		-0.59998		0		-0.59998		0		-0.59998		0
-0.5		0		-0.5		0		-0.5		0		-0.5		0		-0.5		0		-0.5		0		-0.5		0
-0.40002		0		-0.40002		0		-0.39996		0		-0.40002		0		-0.39996		0		-0.40002		0		-0.39996		0
-0.29999		0		-0.29999		0		-0.29999		0		-0.29999		0		-0.29999		0		-0.29999		0		-0.29999		0
-0.20001		0		-0.20001		0		-0.20001		0		-0.20001		0		-0.19995		0		-0.20001		0		-0.19995		0
-0.10004		0		-0.10004		0		-0.09998		0		-0.09998		0		-0.09998		0		-0.09998		0		-0.09998		0
0		0		0		0		0		0		0		0		0		0		0		0		0		0
0.099976		0		0.099976		0		0.100037		0		0.099976		0		0.100037		0		0.099976		0		0.100037		0
0.200012		0.021944		0.200012		0.032891		0.200012		0.049355		0.200012		0.074025		0.200012		0.110988		0.200012		0.166567		0.200012		0.249689
0.299988		0.043874		0.299988		0.065759		0.299988		0.098702		0.299988		0.147986		0.300049		0.222001		0.299988		0.332939		0.300049		0.499318
0.399963		0.065802		0.399963		0.098622		0.400024		0.148071		0.400024		0.221974		0.400024		0.332905		0.400024		0.499319		0.400024		0.748583
0.5		0.087741		0.5		0.131502		0.5		0.197401		0.5		0.295898		0.5		0.443767		0.5		0.665502		0.5		0.997636
0.599976		0.109666		0.599976		0.164359		0.600037		0.246753		0.599976		0.369803		0.600037		0.554655		0.599976		0.831591		0.600037		1.24663
0.700012		0.131602		0.700012		0.197231		0.700012		0.296067		0.700012		0.443735		0.700012		0.665434		0.700012		0.997687		0.700012		1.49525
0.799988		0.153523		0.799988		0.23008		0.799988		0.345373		0.799988		0.517603		0.800049		0.776238		0.799988		1.16359		0.800049		1.74382
0.899963		0.175443		0.899963		0.262926		0.900024		0.3947		0.900024		0.591498		0.900024		0.886932		0.900024		1.32949		0.900024		1.99202
1		0.197374		1		0.295787		1		0.443989		1		0.665328		1		0.997585		1		1.4952		1		2.24
1.09998		0.219291		1.09998		0.328625		1.10004		0.493299		1.09998		0.739141		1.10004		1.10826		1.09998		1.66082		1.10004		2.48792
1.20001		0.241219		1.20001		0.361479		1.20001		0.542572		1.20001		0.812979		1.20001		1.21883		1.20001		1.82644		1.20001		2.73548
1.29999		0.263132		1.29999		0.39431		1.29999		0.591835		1.29999		0.886754		1.30005		1.32942		1.29999		1.99187		1.30005		2.98296
1.39996		0.285043		1.39996		0.427137		1.40002		0.641121		1.40002		0.960555		1.40002		1.43991		1.40002		2.1573		1.40002		3.23008
1.5		0.306966		1.5		0.45998		1.5		0.690368		1.5		1.03429		1.5		1.55035		1.5		2.32253		1.5		3.47699
1.59998		0.328874		1.59998		0.492799		1.60004		0.739637		1.59998		1.10801		1.60004		1.66082		1.59998		2.48767		1.60004		3.72383
1.70001		0.350794		1.70001		0.525635		1.70001		0.788868		1.70001		1.18176		1.70001		1.77117		1.70001		2.65281		1.70001		3.9703
1.79999	0.46875	0.372699		1.79999	0.644531	0.558447		1.79999	0.890625	0.83809		1.79999	1.22656	1.25544		1.80005	1.83596	1.88156		1.79999	2.62891	2.81776		1.80005	4.04299	4.2167
1.89996	0.507813	0.394602		1.89996	0.6875	0.591256		1.90002	0.937519	0.887334		1.90002	1.30861	1.32914		1.90002	1.95314	1.99183		1.90002	2.79689	2.98271		1.90002	4.29299	4.46273
2	0.539063	0.416516		2	0.722656	0.62408		2	1.00391	0.93654		2	1.39062	1.40279		2	2.0625	2.10206		2	2.96875	3.14746		2	4.53516	4.70854
2.09998	0.585938	0.438416		2.09998	0.769531	0.656881		2.10004	1.0586	0.985767		2.09998	1.49219	1.47641		2.10004	2.1836	2.21231		2.09998	3.16016	3.31212		2.10004	4.80079	4.95429
2.20001	0.601563	0.460328		2.20001	0.808594	0.689698		2.20001	1.09766	1.03496		2.20001	1.5625	1.55006		2.20001	2.28906	2.32246		2.20001	3.30078	3.47678		2.20001	5.0625	5.19966
2.29999	0.617188	0.482224		2.29999	0.835938	0.722492		2.29999	1.11328	1.08414		2.29999	1.65234	1.62365		2.30005	2.38672	2.43262		2.29999	3.44531	3.64125		2.30005	5.28906	5.44496
2.39996	0.621094	0.504119		2.39996	0.851563	0.755282		2.40002	1.14455	1.13334		2.40002	1.72658	1.69727		2.40002	2.49611	2.54269		2.40002	3.60158	3.80572		2.40002	5.50002	5.6899
2.5	0.644531	0.526026		2.5	0.894531	0.788088		2.5	1.20703	1.1825		2.5	1.82422	1.77081		2.5	2.625	2.6527		2.5	3.76562	3.96999		2.5	5.75391	5.93461
2.59998	0.691406	0.547917		2.59998	0.929688	0.82087		2.60004	1.25391	1.23169		2.59998	1.91406	1.84434		2.60004	2.73438	2.76274		2.59998	3.94531	4.13416		2.60004	6	6.17925
2.70001	0.707031	0.569821		2.70001	0.960938	0.853669		2.70001	1.30469	1.28084		2.70001	1.99609	1.9179		2.70001	2.82812	2.87268		2.70001	4.11328	4.29834		2.70001	6.22656	6.42351
2.79999	0.726563	0.591709		2.79999	1	0.886444		2.79999	1.35938	1.32997		2.79999	2.07422	1.9914		2.80005	2.94142	2.98263		2.79999	4.26953	4.46232		2.80005	6.47267	6.66771
2.89996	0.761719	0.613595		2.89996	1.02344	0.919216		2.90002	1.42189	1.37913		2.90002	2.16407	2.06491		2.90002	3.06642	3.09248		2.90002	4.42579	4.6263		2.90002	6.71876	6.91153
3	0.792969	0.635494		3	1.04688	0.952003		3	1.46875	1.42826		3	2.24609	2.13837		3	3.19141	3.20228		3	4.58984	4.79009		3	6.94531	7.15513
3.09998	0.820313	0.657377		3.09998	1.08984	0.984767		3.10004	1.51954	1.4774		3.09998	2.33203	2.21181		3.10004	3.3086	3.31211		3.09998	4.77734	4.95377		3.10004	7.1875	7.39865
3.20001	0.84375	0.679272		3.20001	1.125	1.01755		3.20001	1.5625	1.52651		3.20001	2.39453	2.28527		3.20001	3.42188	3.42182		3.20001	4.9375	5.11746		3.20001	7.42578	7.6418
3.29999	0.882813	0.701152		3.29999	1.15625	1.0503		3.29999	1.61719	1.5756		3.29999	2.45703	2.35867		3.30005	3.5625	3.53157		3.29999	5.10156	5.28095		3.30005	7.66797	7.88487
3.39996	0.902344	0.72303		3.39996	1.17188	1.08306		3.40002	1.66407	1.62472		3.40002	2.50392	2.43209		3.40002	3.66017	3.6412		3.40002	5.2422	5.44445		3.40002	7.90235	8.12757
3.5	0.9375	0.74492		3.5	1.21484	1.11583		3.5	1.71484	1.6738		3.5	2.58203	2.50545		3.5	3.76172	3.75079		3.5	5.41016	5.60774		3.5	8.13672	8.37004
3.59998	0.949219	0.766795		3.59998	1.23438	1.14857		3.60004	1.75782	1.7229		3.59998	2.65625	2.57879		3.60004	3.86329	3.8604		3.59998	5.58594	5.77094		3.60004	8.35547	8.61244
3.70001	0.96875	0.788682		3.70001	1.26953	1.18133		3.70001	1.80859	1.77197		3.70001	2.72656	2.65216		3.70001	3.98438	3.9699		3.70001	5.75391	5.93414		3.70001	8.59766	8.85446
3.79999	1.00781	0.810554		3.79999	1.30469	1.21407		3.79999	1.85938	1.82102		3.79999	2.80469	2.72546		3.80005	4.08985	4.07943		3.79999	5.92969	6.09714		3.80005	8.83595	9.0964
3.89996	1.04297	0.832424		3.89996	1.33203	1.2468		3.90002	1.90626	1.8701		3.90002	2.87501	2.79879		3.90002	4.21095	4.18884		3.90002	6.09376	6.26014		3.90002	9.06642	9.33796
4	1.07812	0.854306		4	1.35938	1.27955		4	1.96094	1.91914		4	2.94922	2.87206		4	4.31641	4.29821		4	6.27344	6.42294		4	9.32422	9.5793
4.09998	1.07422	0.876172		4.09998	1.37109	1.31228		4.10004	1.98829	1.9682		4.09998	3.00391	2.94531		4.10004	4.40235	4.40761		4.09998	6.42188	6.58565		4.10004	9.54688	9.82055
4.20001	1.10156	0.898051		4.20001	1.39453	1.34502		4.20001	2.04297	2.01722		4.20001	3.07812	3.01858		4.20001	4.51953	4.5169		4.20001	6.58203	6.74835		4.20001	9.80078	10.0614
4.29999	1.12109	0.919914		4.29999	1.42188	1.37774		4.29999	2.09766	2.06623		4.29999	3.15234	3.09179		4.30005	4.63673	4.62621		4.29999	6.73047	6.91085		4.30005	10.0352	10.3022
4.39996	1.14844	0.941776		4.39996	1.45312	1.41046		4.40002	2.14063	2.11526		4.40002	3.23047	3.16502		4.40002	4.75391	4.73541		4.40002	6.89844	7.07336		4.40002	10.2774	10.5427
4.5	1.17578	0.963649		4.5	1.49219	1.44319		4.5	2.19141	2.16426		4.5	3.30469	3.23819		4.5	4.875	4.84456		4.5	7.06641	7.23566		4.5	10.5039	10.7828
4.59998	1.19531	0.985508		4.59998	1.51172	1.4759		4.60004	2.23438	2.21328		4.59998	3.37109	3.31134		4.60004	4.99219	4.95374		4.59998	7.23047	7.39787		4.60004	10.7227	11.0229
4.70001	1.20312	1.00738		4.70001	1.53906	1.50862		4.70001	2.30469	2.26226		4.70001	3.4375	3.38452		4.70001	5.09375	5.06281		4.70001	7.37891	7.56008		4.70001	10.9531	11.2627
4.79999	1.23438	1.02923		4.79999	1.58203	1.54133		4.79999	2.38281	2.31123		4.79999	3.51172	3.45763		4.80005	5.21094	5.1719		4.79999	7.53906	7.72208		4.80005	11.1992	11.5023
4.89996	1.25781	1.05109		4.89996	1.60938	1.57402		4.90002	2.4375	2.36022		4.90002	3.58203	3.53077		4.90002	5.32031	5.28088		4.90002	7.69141	7.88409		4.90002	11.418	11.7416
5	1.27344	1.07295		5	1.625	1.60674		5	2.50391	2.40917		5	3.64844	3.60385		5	5.42578	5.38982		5	7.84766	8.04589		5	11.6602	11.9806
5.09998	1.28516	1.0948		5.09998	1.63672	1.63942		5.10004	2.55079	2.45815		5.09998	3.71875	3.67691		5.10004	5.52344	5.49878		5.09998	8	8.2076		5.10004	11.8906	12.2195
5.20001	1.31641	1.11666		5.20001	1.68359	1.67213		5.20001	2.60156	2.50709		5.20001	3.80078	3.74999		5.20001	5.63281	5.60764		5.20001	8.17188	8.3693		5.20001	12.1289	12.4581
5.29999	1.32422	1.13851		5.29999	1.71484	1.70481		5.29999	2.64062	2.55602		5.29999	3.85547	3.823		5.30005	5.74609	5.71651		5.29999	8.32422	8.53081		5.30005	12.3477	12.6966
5.39996	1.33594	1.16036		5.39996	1.74219	1.73749		5.40002	2.6875	2.60497		5.40002	3.91797	3.89605		5.40002	5.83985	5.82527		5.40002	8.50391	8.69231		5.40002	12.5742	12.9347
5.5	1.36719	1.18221		5.5	1.76562	1.77018		5.5	2.73047	2.65388		5.5	3.98438	3.96903		5.5	5.92578	5.93399		5.5	8.65625	8.85361		5.5	12.8086	13.1725
5.59998	1.37891	1.20405		5.59998	1.80078	1.80286		5.60004	2.76954	2.70281		5.59998	4.05859	4.04199		5.60004	6.03907	6.04274		5.59998	8.83594	9.01482		5.60004	13.0469	13.4103
5.70001	1.41406	1.22591		5.70001	1.84766	1.83554		5.70001	2.82031	2.75171		5.70001	4.14062	4.11497		5.70001	6.15234	6.15137		5.70001	9	9.17601		5.70001	13.2852	13.6477
5.79999	1.44141	1.24775		5.79999	1.89062	1.86821		5.79999	2.86719	2.80059		5.79999	4.21094	4.18789		5.80005	6.2461	6.26002		5.79999	9.16406	9.33701		5.80005	13.543	13.885
5.89996	1.45312	1.26958		5.89996	1.93359	1.90087		5.90002	2.91016	2.8495		5.90002	4.27344	4.26084		5.90002	6.35157	6.36857		5.90002	9.31641	9.49801		5.90002	13.793	14.1219
6	1.48438	1.29143		6	1.96484	1.93354		6	2.95703	2.89837		6	4.33594	4.33373		6	6.44922	6.47706		6	9.47656	9.65881		6	14.043	14.3585
6.09998	1.50391	1.31327		6.09998	2.00391	1.96619		6.10004	2.98828	2.94726		6.09998	4.40625	4.40659		6.10004	6.55078	6.58559		6.09998	9.63281	9.8195		6.10004	14.2969	14.5951
6.20001	1.51953	1.33511		6.20001	2.01953	1.99886		6.20001	3.01953	2.99611		6.20001	4.47266	4.47948		6.20001	6.63281	6.694		6.20001	9.77734	9.98019		6.20001	14.5195	14.8313
6.29999	1.54297	1.35694		6.29999	2.05859	2.03151		6.29999	3.06641	3.04496		6.29999	4.52734	4.5523		6.30005	6.74219	6.80243		6.29999	9.92188	10.1407		6.30005	14.7734	15.0674
6.39996	1.55859	1.37877		6.39996	2.09375	2.06415		6.40002	3.10938	3.09382		6.40002	4.58985	4.62515		6.40002	6.84375	6.91076		6.40002	10.082	10.3012		6.40002	15.0274	15.3032
6.5	1.57422	1.40061		6.5	2.12891	2.0968		6.5	3.17578	3.14265		6.5	4.66406	4.69794		6.5	6.95312	7.01904		6.5	10.2305	10.4615		6.5	15.2734	15.5386
6.59998	1.57031	1.42243		6.59998	2.14062	2.12944		6.60004	3.22266	3.1915		6.59998	4.73438	4.77071		6.60004	7.04688	7.12734		6.59998	10.3789	10.6216		6.60004	15.4844	15.774
6.70001	1.58594	1.44427		6.70001	2.16797	2.16209		6.70001	3.28516	3.24031		6.70001	4.80469	4.8435		6.70001	7.16406	7.23553		6.70001	10.5391	10.7818		6.70001	15.7266	16.009
6.79999	1.60938	1.46609		6.79999	2.20703	2.19471		6.79999	3.34375	3.28911		6.79999	4.87891	4.91623		6.80005	7.26954	7.34374		6.79999	10.6953	10.9418		6.80005	15.9688	16.2439
6.89996	1.63281	1.48791		6.89996	2.24219	2.22734		6.90002	3.40625	3.33793		6.90002	4.96484	4.98898		6.90002	7.375	7.45184		6.90002	10.8555	11.1018		6.90002	16.2031	16.4784
7	1.64453	1.50975		7	2.28125	2.25997		7	3.44141	3.38672		7	5.01562	5.06168		7	7.47266	7.5599		7	11.0117	11.2615		7	16.4375	16.7127
7.09998	1.67188	1.53156		7.09998	2.3125	2.29259		7.10004	3.51563	3.43552		7.09998	5.09766	5.13435		7.10004	7.58203	7.66798		7.09998	11.1875	11.4212		7.10004	16.6797	16.9469
7.20001	1.69531	1.55339		7.20001	2.34766	2.32522		7.20001	3.55469	3.48429		7.20001	5.17578	5.20704		7.20001	7.69531	7.77595		7.20001	11.3555	11.5809		7.20001	16.9102	17.1806
7.29999	1.69922	1.5752		7.29999	2.375	2.35783		7.29999	3.60547	3.53305		7.29999	5.25	5.27968		7.30005	7.80859	7.88394		7.29999	11.5156	11.7403		7.30005	17.1484	17.4143
7.39996	1.70703	1.59702		7.39996	2.40234	2.39043		7.40002	3.66016	3.58183		7.40002	5.32031	5.35233		7.40002	7.90625	7.99182		7.40002	11.6719	11.8998		7.40002	17.3516	17.6476
7.5	1.72656	1.61884		7.5	2.43359	2.42305		7.5	3.71875	3.63057		7.5	5.39844	5.42492		7.5	8.01172	8.09965		7.5	11.8125	12.059		7.5	17.5703	17.8807
7.59998	1.75	1.64065		7.59998	2.47266	2.45565		7.60004	3.76563	3.67933		7.59998	5.48828	5.4975		7.60004	8.1211	8.20751		7.59998	11.9727	12.2182		7.60004	17.8125	18.1136
7.70001	1.76953	1.66247		7.70001	2.50781	2.48826		7.70001	3.80859	3.72806		7.70001	5.57422	5.5701		7.70001	8.23438	8.31526		7.70001	12.125	12.3773		7.70001	18.0508	18.3462
7.79999	1.78906	1.68427		7.79999	2.53516	2.52085		7.79999	3.86328	3.77677		7.79999	5.66797	5.64263		7.80005	8.33595	8.42302		7.79999	12.2773	12.5363		7.80005	18.2969	18.5786
7.89996	1.80859	1.70608		7.89996	2.58984	2.55343		7.90002	3.92969	3.82551		7.90002	5.75782	5.71519		7.90002	8.46094	8.53068		7.90002	12.4375	12.6952		7.90002	18.5469	18.8107
8	1.84766	1.72789		8	2.625	2.58603		8	3.98047	3.87421		8	5.83594	5.78769		8	8.55859	8.63829		8	12.6016	12.854		8	18.8047	19.0425
8.09998	1.85938	1.74969		8.09998	2.65234	2.61861		8.10004	4.01563	3.92293		8.09998	5.89844	5.86017		8.10004	8.65625	8.74592		8.09998	12.7617	13.0126		8.10004	19.043	19.2742
8.20001	1.89453	1.77151		8.20001	2.69141	2.6512		8.20001	4.07031	3.97161		8.20001	5.98047	5.93267		8.20001	8.76172	8.85344		8.20001	12.918	13.1712		8.20001	19.2656	19.5056
8.29999	1.91016	1.7933		8.29999	2.70703	2.68377		8.29999	4.125	4.02029		8.29999	6.04297	6.00511		8.30005	8.85547	8.96099		8.29999	13.0742	13.3296		8.30005	19.4922	19.7368
8.39996	1.92578	1.8151		8.39996	2.74219	2.71634		8.40002	4.17188	4.06898		8.40002	6.10547	6.07757		8.40002	8.96875	9.06842		8.40002	13.2305	13.4881		8.40002	19.7266	19.9676
8.5	1.93359	1.83691		8.5	2.77734	2.74892		8.5	4.21094	4.11764		8.5	6.17578	6.14997		8.5	9.07422	9.1758		8.5	13.3828	13.6463		8.5	19.9766	20.1982
8.59998	1.94922	1.8587		8.59998	2.80469	2.78148		8.60004	4.26563	4.16631		8.59998	6.23047	6.22235		8.60004	9.1875	9.28321		8.59998	13.5391	13.8044		8.60004	20.2188	20.4287
8.70001	1.96875	1.8805		8.70001	2.83984	2.81405		8.70001	4.32031	4.21495		8.70001	6.28125	6.29475		8.70001	9.30859	9.39051		8.70001	13.7148	13.9625		8.70001	20.4492	20.6587
8.79999	1.99219	1.90229		8.79999	2.86719	2.8466		8.79999	4.35156	4.26358		8.79999	6.34766	6.36709		8.80005	9.41016	9.49782		8.79999	13.8711	14.1204		8.80005	20.6797	20.8887
8.89996	2.01953	1.92407		8.89996	2.89844	2.87915		8.90002	4.41406	4.31224		8.90002	6.39453	6.43945		8.90002	9.5	9.60503		8.90002	14.0352	14.2782		8.90002	20.9062	21.1183
9	2.03906	1.94587		9	2.93359	2.91171		9	4.47266	4.36085		9	6.44922	6.51175		9	9.60547	9.71219		9	14.2148	14.4359		9	21.1484	21.3476
9.09998	2.04688	1.96766		9.09998	2.94922	2.94425		9.10004	4.52344	4.40948		9.09998	6.51953	6.58404		9.10004	9.71095	9.81937		9.09998	14.3711	14.5935		9.10004	21.3594	21.5768
9.20001	2.08203	1.98945		9.20001	2.99609	2.97681		9.20001	4.57812	4.45808		9.20001	6.60938	6.65634		9.20001	9.84766	9.92644		9.20001	14.5352	14.7511		9.20001	21.5781	21.8056
9.29999	2.10938	2.01123		9.29999	3.01562	3.00934		9.29999	4.625	4.50667		9.29999	6.67188	6.72858		9.30005	9.95312	10.0335		9.29999	14.6992	14.9085		9.30005	21.8086	22.0343
9.39996	2.12109	2.03301		9.39996	3.04688	3.04187		9.40002	4.66407	4.55528		9.40002	6.75782	6.80085		9.40002	10.0586	10.1405		9.40002	14.8594	15.0658		9.40002	22.0391	22.2626
9.5	2.14844	2.0548		9.5	3.08203	3.07441		9.5	4.71875	4.60385		9.5	6.85938	6.87305		9.5	10.1719	10.2475		9.5	15.0469	15.223		9.5	22.2852	22.4907
9.59998	2.17188	2.07658		9.59998	3.10156	3.10693		9.60004	4.76172	4.65244		9.59998	6.92188	6.94524		9.60004	10.2656	10.3544		9.59998	15.2188	15.38		9.60004	22.5156	22.7186
9.70001	2.21094	2.09836		9.70001	3.14844	3.13947		9.70001	4.83203	4.70099		9.70001	7.00781	7.01744		9.70001	10.375	10.4612		9.70001	15.3867	15.537		9.70001	22.7461	22.9462
9.79999	2.22266	2.12013		9.79999	3.17188	3.17198		9.79999	4.87109	4.74954		9.79999	7.08594	7.08959		9.80005	10.4609	10.5681		9.79999	15.5312	15.6939		9.80005	22.957	23.1736
9.89996	2.25	2.14191		9.89996	3.19531	3.20449		9.90002	4.91797	4.7981		9.90002	7.16016	7.16176		9.90002	10.5547	10.6749		9.90002	15.6914	15.8507		9.90002	23.1797	23.4006
10	2.27734	2.16369		10	3.24219	3.23702		10	4.96484	4.84663		10	7.24609	7.23386		10	10.6719	10.7816		10	15.8438	16.0073		10	23.3984	23.6274
10.1	2.30469	2.18545		10.1	3.29297	3.26952		10.1	5.00781	4.89518		10.1	7.33984	7.30595		10.1	10.7852	10.8883		10.1	16.0078	16.1638		10.1	23.6133	23.8541
10.2	2.33594	2.20723		10.2	3.32422	3.30204		10.2	5.05859	4.94369		10.2	7.41406	7.37805		10.2	10.8828	10.9949		10.2	16.1641	16.3203		10.2	23.8477	24.0803
10.3	2.35938	2.229		10.3	3.35156	3.33453		10.3	5.09766	4.99219		10.3	7.48047	7.4501		10.3001	10.9805	11.1015		10.3	16.3086	16.4766		10.3001	24.0625	24.3064
10.4	2.375	2.25076		10.4	3.39453	3.36702		10.4	5.14454	5.04071		10.4	7.53516	7.52217		10.4	11.082	11.2081		10.4	16.457	16.6329		10.4	24.293	24.5322
10.5	2.41016	2.27253		10.5	3.43359	3.39953		10.5	5.19922	5.0892		10.5	7.61719	7.59417		10.5	11.1914	11.3145		10.5	16.6211	16.789		10.5	24.5273	24.7577
10.6	2.43359	2.29429		10.6	3.46875	3.43201		10.6	5.23829	5.1377		10.6	7.67188	7.66616		10.6	11.2852	11.421		10.6	16.7578	16.945		10.6	24.7539	24.983
10.7	2.46094	2.31606		10.7	3.50391	3.46451		10.7	5.28906	5.18617		10.7	7.75	7.73817		10.7	11.3906	11.5274		10.7	16.9219	17.1009		10.7	24.9922	25.208
10.8	2.48047	2.33781		10.8	3.53906	3.49699		10.8	5.33984	5.23463		10.8	7.84375	7.81012		10.8001	11.4961	11.6338		10.8	17.0742	17.2567		10.8001	25.2305	25.4328
10.9	2.50391	2.35957		10.9	3.56641	3.52946		10.9	5.39063	5.28311		10.9	7.91797	7.88209		10.9	11.5938	11.7401		10.9	17.2109	17.4124		10.9	25.4609	25.6572
11	2.53516	2.38133		11	3.61328	3.56195		11	5.42969	5.33155		11	7.99219	7.95399		11	11.7031	11.8464		11	17.3594	17.5679		11	25.7031	25.8814
11.1	2.53516	2.40308		11.1	3.64453	3.59441		11.1	5.48047	5.38001		11.1	8.05078	8.02588		11.1	11.8008	11.9526		11.1	17.5	17.7234		11.1	25.9219	26.1055
11.2	2.55859	2.42484		11.2	3.67578	3.62689		11.2	5.54297	5.42844		11.2	8.13281	8.09779		11.2	11.9141	12.0588		11.2	17.6562	17.8788		11.2	26.1445	26.3291
11.3	2.60156	2.44659		11.3	3.72266	3.65935		11.3	5.61328	5.47685		11.3	8.20703	8.16964		11.3001	12.0273	12.165		11.3	17.8281	18.034		11.3001	26.3906	26.5526
11.4	2.62109	2.46834		11.4	3.75781	3.6918		11.4	5.66016	5.52529		11.4	8.28516	8.24151		11.4	12.125	12.271		11.4	17.9844	18.1892		11.4	26.6172	26.7758
11.5	2.64453	2.49009		11.5	3.78125	3.72427		11.5	5.70312	5.57369		11.5	8.36719	8.31332		11.5	12.2227	12.377		11.5	18.1406	18.3442		11.5	26.8672	26.9986
11.6	2.67578	2.51184		11.6	3.82422	3.75671		11.6	5.75	5.6221		11.6	8.4375	8.3851		11.6	12.3516	12.4831		11.6	18.2969	18.4991		11.6	27.0898	27.2213
11.7	2.69531	2.53359		11.7	3.85547	3.78917		11.7	5.79688	5.67048		11.7	8.51562	8.45692		11.7	12.4727	12.589		11.7	18.4453	18.6539		11.7	27.3086	27.4437
11.8	2.71484	2.55533		11.8	3.88281	3.82161		11.8	5.84766	5.71886		11.8	8.57812	8.52866		11.8001	12.5859	12.695		11.8	18.5898	18.8086		11.8001	27.5312	27.6659
11.9	2.73828	2.57706		11.9	3.90234	3.85404		11.9	5.88672	5.76725		11.9	8.64844	8.60043		11.9	12.6875	12.8008		11.9	18.75	18.9633		11.9	27.7578	27.8877
12	2.76172	2.59881		12	3.9375	3.88649		12	5.94531	5.8156		12	8.71875	8.67214		12	12.8008	12.9066		12	18.8984	19.1177		12	27.9805	28.1092
12.1	2.78906	2.62054		12.1	3.96875	3.91892		12.1	5.9961	5.86398		12.1	8.77734	8.74383		12.1	12.9102	13.0124		12.1	19.0508	19.2721		12.1	28.2109	28.3306
12.2	2.82031	2.64229		12.2	4	3.95136		12.2	6.03125	5.91232		12.2	8.86328	8.81554		12.2	13.0273	13.1181		12.2	19.207	19.4264		12.2	28.4414	28.5516
12.3	2.83203	2.66402		12.3	4.02734	3.98378		12.3	6.07031	5.96065		12.3	8.91797	8.88719		12.3001	13.1211	13.2238		12.3	19.3398	19.5805		12.3001	28.6523	28.7724
12.4	2.85938	2.68575		12.4	4.06641	4.01619		12.4	6.12109	6.00899		12.4	8.98828	8.95886		12.4	13.2344	13.3294		12.4	19.4844	19.7346		12.4	28.8711	28.9929
12.5	2.88281	2.70749		12.5	4.09766	4.04862		12.5	6.16016	6.05731		12.5	9.0625	9.03047		12.5	13.3477	13.4349		12.5	19.625	19.8885		12.5	29.0898	29.213
12.6	2.91797	2.72921		12.6	4.13281	4.08103		12.6	6.21484	6.10564		12.6	9.15625	9.10206		12.6	13.4609	13.5405		12.6	19.7773	20.0422		12.6	29.3359	29.4331
12.7	2.92969	2.75095		12.7	4.16797	4.11345		12.7	6.25	6.15393		12.7	9.21484	9.17367		12.7	13.5586	13.6459		12.7	19.9336	20.196		12.7	29.5586	29.6527
12.8	2.94922	2.77267		12.8	4.19141	4.14585		12.8	6.30078	6.20222		12.8	9.28125	9.24522		12.8001	13.668	13.7514		12.8	20.0859	20.3496		12.8001	29.7891	29.8722
12.9	2.96875	2.79439		12.9	4.22266	4.17825		12.9	6.34766	6.25052		12.9	9.35156	9.31679		12.9	13.7812	13.8568		12.9	20.2305	20.5031		12.9	30.0195	30.0913
13	2.98828	2.81612		13	4.25	4.21066		13	6.40234	6.29879		13	9.41016	9.38829		13	13.8906	13.9621		13	20.3828	20.6564		13	30.2383	30.3102
13.1	3.00781	2.83784		13.1	4.27734	4.24305		13.1	6.44922	6.34708		13.1	9.48438	9.45978		13.1	13.9883	14.0674		13.1	20.5312	20.8097		13.1	30.4492	30.5289
13.2	3.03516	2.85957		13.2	4.3125	4.27545		13.2	6.49609	6.39533		13.2	9.56641	9.53129		13.2	14.1016	14.1727		13.2	20.6641	20.9629		13.2	30.6797	30.7471
13.3	3.0625	2.88128		13.3	4.33984	4.30783		13.3	6.55078	6.44357		13.3	9.64844	9.60274		13.3001	14.2148	14.2779		13.3	20.8164	21.1159		13.3001	30.9102	30.9653
13.4	3.08984	2.90299		13.4	4.36328	4.34021		13.4	6.60156	6.49183		13.4	9.70703	9.67421		13.4	14.3164	14.383		13.4	20.9805	21.2689		13.4	31.1211	31.183
13.5	3.10938	2.92471		13.5	4.39844	4.3726		13.5	6.65234	6.54005		13.5	9.77734	9.74562		13.5	14.4141	14.4881		13.5	21.1406	21.4216		13.5	31.3438	31.4005
13.6	3.12891	2.94642		13.6	4.43359	4.40497		13.6	6.70312	6.5883		13.6	9.85156	9.81701		13.6	14.5195	14.5932		13.6	21.293	21.5743		13.6	31.5547	31.6178
13.7	3.15234	2.96814		13.7	4.45312	4.43735		13.7	6.74609	6.63651		13.7	9.92578	9.88842		13.7	14.6328	14.6982		13.7	21.4336	21.7269		13.7	31.7617	31.8347
13.8	3.17969	2.98985		13.8	4.48047	4.46971		13.8	6.78906	6.6847		13.8	9.98828	9.95976		13.8001	14.7539	14.8032		13.8	21.582	21.8794		13.8001	31.9648	32.0515
13.9	3.19922	3.01155		13.9	4.51562	4.50207		13.9	6.82812	6.73292		13.9	10.0469	10.0311		13.9	14.8711	14.9081		13.9	21.7383	22.0318		13.9	32.1719	32.2678
14	3.21875	3.03326		14	4.54688	4.53444		14	6.86719	6.7811		14	10.1133	10.1024		14	14.9805	15.013		14	21.8906	22.184		14	32.3789	32.4839
14.1	3.24219	3.05496		14.1	4.56641	4.56679		14.1	6.89453	6.8293		14.1	10.1719	10.1737		14.1	15.0898	15.1178		14.1	22.0508	22.3361		14.1	32.5938	32.6998
14.2	3.26953	3.07667		14.2	4.60156	4.59916		14.2	6.94141	6.87746		14.2	10.25	10.245		14.2	15.1992	15.2226		14.2	22.2188	22.4882		14.2	32.8164	32.9153
14.3	3.30078	3.09837		14.3	4.64062	4.6315		14.3	7.00781	6.92562		14.3	10.3203	10.3163		14.3001	15.3164	15.3273		14.3	22.4062	22.6401		14.3001	33.0391	33.1307
14.4	3.32812	3.12006		14.4	4.66797	4.66384		14.4	7.05859	6.97379		14.4	10.3867	10.3875		14.4	15.4219	15.432		14.4	22.5781	22.7919		14.4	33.2656	33.3457
14.5	3.34766	3.14177		14.5	4.69531	4.6962		14.5	7.10547	7.02193		14.5	10.4648	10.4588		14.5	15.5273	15.5366		14.5	22.7344	22.9436		14.5	33.4805	33.5604
14.6	3.36719	3.16346		14.6	4.73047	4.72853		14.6	7.14453	7.07009		14.6	10.5508	10.5299		14.6	15.6367	15.6412		14.6	22.9062	23.0951		14.6	33.6992	33.7749
14.7	3.375	3.18517		14.7	4.76562	4.76087		14.7	7.1875	7.11821		14.7	10.625	10.6012		14.7	15.7383	15.7457		14.7	23.0703	23.2466		14.7	33.9062	33.989
14.8	3.39453	3.20685		14.8	4.79688	4.79319		14.8	7.23047	7.16632		14.8	10.6914	10.6723		14.8001	15.8281	15.8503		14.8	23.2305	23.3979		14.8001	34.1211	34.203
14.9	3.41797	3.22854		14.9	4.82031	4.82551		14.9	7.26562	7.21445		14.9	10.7773	10.7435		14.9	15.9219	15.9547		14.9	23.4062	23.5492		14.9	34.3359	34.4166
15	3.44531	3.25024		15	4.83984	4.85785		15	7.30859	7.26254		15	10.8477	10.8146		15	16.0234	16.0591		15	23.5703	23.7003		15	34.5586	34.6298
15.1	3.46094	3.27192		15.1	4.87109	4.89016		15.1	7.35938	7.31065		15.1	10.9297	10.8857		15.1	16.1172	16.1635		15.1	23.7305	23.8512		15.1	34.7891	34.843
15.2	3.48047	3.29361		15.2	4.89453	4.92249		15.2	7.40625	7.35873		15.2	11.0156	10.9567		15.2	16.2109	16.2677		15.2	23.8984	24.0022		15.2	35.0078	35.0557
15.3	3.50781	3.31529		15.3	4.91406	4.95479		15.3	7.44531	7.40679		15.3	11.0859	11.0278		15.3001	16.3125	16.372		15.3	24.0586	24.1529		15.3001	35.2188	35.2682
15.4	3.53516	3.33697		15.4	4.95312	4.98709		15.4	7.50391	7.45488		15.4	11.1641	11.0989		15.4	16.4141	16.4762		15.4	24.207	24.3036		15.4	35.4297	35.4804
15.5	3.55078	3.35866		15.5	4.98438	5.01941		15.5	7.55078	7.50293		15.5	11.2266	11.1699		15.5	16.5	16.5803		15.5	24.3594	24.4541		15.5	35.6484	35.6922
15.6	3.57031	3.38033		15.6	5.00781	5.0517		15.6	7.61328	7.551		15.6	11.2891	11.2409		15.6	16.6094	16.6845		15.6	24.5	24.6045		15.6	35.8594	35.9039
15.7	3.58984	3.40202		15.7	5.0625	5.08401		15.7	7.66016	7.59903		15.7	11.3555	11.3118		15.7	16.7188	16.7885		15.7	24.6523	24.7549		15.7	36.0898	36.1152
15.8	3.60938	3.42369		15.8	5.08594	5.11629		15.8	7.71094	7.64705		15.8	11.418	11.3828		15.8001	16.8164	16.8926		15.8	24.8125	24.905		15.8001	36.3125	36.3264
15.9	3.63672	3.44536		15.9	5.12891	5.14857		15.9	7.76563	7.69509		15.9	11.4766	11.4537		15.9	16.9258	16.9965		15.9	24.9766	25.0551		15.9	36.5508	36.5371
16	3.67188	3.46704		16	5.16797	5.18087		16	7.81641	7.7431		16	11.5391	11.5247		16	17.0391	17.1004		16	25.1328	25.2051		16	36.7656	36.7475
16.1	3.69531	3.48871		16.1	5.19922	5.21314		16.1	7.86329	7.79112		16.1	11.6055	11.5955		16.1	17.1172	17.2043		16.1	25.2734	25.3549		16.1	36.9961	36.9578
16.2	3.72266	3.51038		16.2	5.24609	5.24543		16.2	7.92969	7.83911		16.2	11.6875	11.6664		16.2	17.2383	17.3081		16.2	25.4414	25.5046		16.2	37.2188	37.1676
16.3	3.73047	3.53205		16.3	5.27344	5.2777		16.3	7.95703	7.88709		16.3	11.7461	11.7373		16.3	17.3438	17.4119		16.3	25.5703	25.6542		16.3	37.4258	37.3773
16.4	3.75391	3.55371		16.4	5.30469	5.30996		16.4	8.00391	7.93508		16.4	11.832	11.8081		16.4	17.4531	17.5156		16.4	25.7188	25.8038		16.4	37.6523	37.5866
16.5	3.77344	3.57538		16.5	5.33984	5.34223		16.5	8.05078	7.98304		16.5	11.9023	11.8789		16.5	17.5586	17.6193		16.5	25.8594	25.9531		16.5	37.8633	37.7956
16.6	3.77734	3.59704		16.6	5.36328	5.37449		16.6	8.08203	8.03102		16.6	11.9648	11.9497		16.6	17.6523	17.7229		16.6	25.9922	26.1023		16.6	38.0742	38.0044
16.7	3.80078	3.61871		16.7	5.41016	5.40676		16.7	8.13281	8.07897		16.7	12.043	12.0205		16.7	17.7734	17.8265		16.7	26.1484	26.2515		16.7	38.2891	38.2128
16.8	3.81641	3.64036		16.8	5.43359	5.439		16.8	8.16406	8.1269		16.8	12.1055	12.0913		16.8	17.8672	17.9301		16.8	26.293	26.4005		16.8	38.4961	38.421
16.9	3.83984	3.66201		16.9	5.46094	5.47125		16.9	8.21093	8.17486		16.9	12.1758	12.162		16.9	17.957	18.0335		16.9	26.4297	26.5495		16.9	38.7227	38.6288
17	3.85938	3.68368		17	5.49219	5.5035		17	8.25	8.22277		17	12.2305	12.2327		17	18.0586	18.1369		17	26.5781	26.6982		17	38.9258	38.8364
17.1	3.87891	3.70533		17.1	5.52344	5.53574		17.1	8.28907	8.27071		17.1	12.3164	12.3034		17.1	18.168	18.2403		17.1	26.7344	26.8469		17.1	39.1406	39.0437
17.2	3.89453	3.72698		17.2	5.5625	5.56799		17.2	8.33984	8.31861		17.2	12.4062	12.3741		17.2	18.2812	18.3437		17.2	26.8906	26.9955		17.2	39.3555	39.2507
17.3	3.92969	3.74863		17.3	5.60547	5.60022		17.3	8.39453	8.3665		17.3	12.4844	12.4447		17.3	18.3789	18.447		17.3	27.0469	27.1439		17.3	39.5781	39.4575
17.4	3.9375	3.77027		17.4	5.62891	5.63244		17.4	8.42188	8.41441		17.4	12.5352	12.5154		17.4	18.4688	18.5502		17.4	27.1836	27.2923		17.4	39.7891	39.6638
17.5	3.95703	3.79193		17.5	5.66406	5.66468		17.5	8.47266	8.46228		17.5	12.6055	12.586		17.5	18.5898	18.6534		17.5	27.3281	27.4404		17.5	39.9883	39.8699
17.6	3.98047	3.81357		17.6	5.70703	5.69689		17.6	8.51952	8.51017		17.6	12.6836	12.6565		17.6	18.6953	18.7565		17.6	27.4922	27.5885		17.6	40.1992	40.0757
17.7	3.99219	3.83522		17.7	5.73438	5.72912		17.7	8.53906	8.55802		17.7	12.7422	12.7271		17.7	18.7812	18.8596		17.7	27.6445	27.7365		17.7	40.3984	40.2812
17.8	4.03516	3.85686		17.8	5.78125	5.76133		17.8	8.60156	8.60587		17.8	12.8203	12.7977		17.8	18.8945	18.9627		17.8	27.8125	27.8843		17.8	40.6328	40.4865
17.9	4.0625	3.87849		17.9	5.80078	5.79354		17.9	8.64843	8.65373		17.9	12.8906	12.8682		17.9	18.9922	19.0657		17.9	27.9727	28.0321		17.9	40.832	40.6914
18	4.06641	3.90014		18	5.82031	5.82576		18	8.69141	8.70156		18	12.9609	12.9387		18	19.0859	19.1686		18	28.1055	28.1797		18	41.0195	40.896
18.1	4.08203	3.92177		18.1	5.85156	5.85795		18.1	8.73828	8.74941		18.1	13.0547	13.0092		18.1	19.1914	19.2715		18.1	28.2383	28.3271		18.1	41.2422	41.1004
18.2	4.09766	3.94342		18.2	5.87891	5.89016		18.2	8.78516	8.79722		18.2	13.1172	13.0797		18.2	19.2969	19.3743		18.2	28.4023	28.4745		18.2	41.4453	41.3043
18.3	4.11719	3.96504		18.3	5.91016	5.92235		18.3	8.85156	8.84502		18.3	13.1758	13.1501		18.3	19.4023	19.4772		18.3	28.5586	28.6217		18.3	41.6484	41.5082
18.4	4.14062	3.98667		18.4	5.9375	5.95454		18.4	8.90625	8.89284		18.4	13.2578	13.2205		18.4	19.5078	19.5799		18.4	28.7109	28.7689		18.4	41.8516	41.7115
18.5	4.16406	4.00831		18.5	5.95703	5.98674		18.5	8.94922	8.94062		18.5	13.332	13.2909		18.5	19.6211	19.6826		18.5	28.8633	28.9159		18.5	42.0586	41.9146
18.6	4.1875	4.02993		18.6	5.99219	6.01891		18.6	8.99999	8.98842		18.6	13.3984	13.3613		18.6	19.7266	19.7853		18.6	29.0234	29.0628		18.6	42.2812	42.1175
18.7	4.19531	4.05157		18.7	6.01172	6.0511		18.7	9.03516	9.03619		18.7	13.4453	13.4317		18.7	19.793	19.8878		18.7	29.1484	29.2096		18.7	42.4805	42.32
18.8	4.21484	4.07319		18.8	6.04688	6.08327		18.8	9.08203	9.08394		18.8	13.5156	13.502		18.8	19.9062	19.9904		18.8	29.2812	29.3562		18.8	42.6836	42.5223
18.9	4.23828	4.09481		18.9	6.08203	6.11544		18.9	9.13672	9.13172		18.9	13.5977	13.5723		18.9	20.0078	20.0929		18.9	29.418	29.5028		18.9	42.8789	42.7242
19	4.25781	4.11644		19	6.11328	6.14762		19	9.1875	9.17946		19	13.6602	13.6426		19	20.1055	20.1953		19	29.5469	29.6492		19	43.0703	42.9258
19.1	4.26953	4.13805		19.1	6.12891	6.17978		19.1	9.23047	9.22722		19.1	13.7227	13.7129		19.1	20.2188	20.2978		19.1	29.6758	29.7954		19.1	43.2656	43.1272
19.2	4.29688	4.15968		19.2	6.15625	6.21195		19.2	9.27734	9.27494		19.2	13.7891	13.7832		19.2	20.3203	20.4001		19.2	29.832	29.9416		19.2	43.4492	43.3281
19.3	4.31641	4.18129		19.3	6.18359	6.2441		19.3	9.31641	9.32265		19.3	13.8555	13.8534		19.3	20.4141	20.5024		19.3	29.9688	30.0877		19.3	43.6406	43.5289
19.4	4.33203	4.2029		19.4	6.21875	6.27625		19.4	9.37109	9.37038		19.4	13.9219	13.9236		19.4	20.5156	20.6047		19.4	30.1094	30.2337		19.4	43.8398	43.7293
19.5	4.34766	4.22452		19.5	6.25	6.30841		19.5	9.41797	9.41807		19.5	14.0039	13.9938		19.5	20.6133	20.7069		19.5	30.2422	30.3794		19.5	44.0391	43.9293
19.6	4.35547	4.24613		19.6	6.26953	6.34054		19.6	9.45703	9.46579		19.6	14.0547	14.064		19.6	20.707	20.809		19.6	30.375	30.5251		19.6	44.2383	44.1292
19.7	4.375	4.26774		19.7	6.29688	6.3727		19.7	9.50391	9.51346		19.7	14.1289	14.1341		19.7	20.832	20.9111		19.7	30.5195	30.6707		19.7	44.4297	44.3287
19.8	4.39453	4.28935		19.8	6.32422	6.40483		19.8	9.54297	9.56113		19.8	14.207	14.2042		19.8	20.9453	21.0132		19.8	30.6719	30.8161		19.8	44.6289	44.5279
19.9	4.42578	4.31095		19.9	6.34766	6.43696		19.9	9.58594	9.60881		19.9	14.2812	14.2744		19.9	21.0391	21.1152		19.9	30.8242	30.9615		19.9	44.8281	44.7268
20	4.44531	4.33256		20	6.38281	6.4691		20	9.65234	9.65646		20	14.3633	14.3445		20	21.1328	21.2171		20	30.9727	31.1066		20	45.0547	44.9253
20.1	4.46484	4.35416		20.1	6.41406	6.50122		20.1	9.70703	9.70413		20.1	14.4414	14.4145		20.1	21.25	21.3191		20.1	31.1367	31.2517		20.1	45.2695	45.1236
20.2	4.48047	4.37577		20.2	6.44531	6.53335		20.2	9.74609	9.75176		20.2	14.5078	14.4846		20.2	21.3555	21.4209		20.2	31.2812	31.3967		20.2	45.4766	45.3215
20.3	4.51172	4.39736		20.3	6.48438	6.56546		20.3	9.80078	9.79938		20.3	14.5781	14.5546		20.3	21.457	21.5228		20.3	31.4219	31.5415		20.3	45.6992	45.5192
20.4	4.51953	4.41896		20.4	6.5	6.59757		20.4	9.83984	9.84703		20.4	14.6562	14.6246		20.4	21.5508	21.6245		20.4	31.543	31.6863		20.4	45.8984	45.7165
20.5	4.54688	4.44056		20.5	6.53125	6.62969		20.5	9.88672	9.89463		20.5	14.7383	14.6946		20.5	21.6484	21.7262		20.5	31.6875	31.8308		20.5	46.0898	45.9135
20.6	4.56641	4.46215		20.6	6.57031	6.66179		20.6	9.94141	9.94225		20.6	14.8086	14.7645		20.6	21.7539	21.8279		20.6	31.8359	31.9752		20.6	46.2812	46.1103
20.7	4.59375	4.48375		20.7	6.60156	6.6939		20.7	10.0039	9.98984		20.7	14.8945	14.8345		20.7	21.8594	21.9294		20.7	32.0039	32.1196		20.7	46.4727	46.3067
20.8	4.62891	4.50534		20.8	6.64453	6.726		20.8	10.0664	10.0374		20.8	14.9766	14.9044		20.8	21.9531	22.031		20.8	32.1641	32.2638		20.8	46.6719	46.5028
20.9	4.63672	4.52692		20.9	6.67188	6.75808		20.9	10.1172	10.085		20.9	15.0625	14.9743		20.9	22.0547	22.1325		20.9	32.3047	32.4079		20.9	46.8711	46.6986
21	4.64062	4.54852		21	6.68359	6.79019		21	10.1445	10.1326		21	15.1289	15.0442		21	22.1484	22.234		21	32.4336	32.5519		21	47.043	46.894
21.1	4.66406	4.5701		21.1	6.73047	6.82226		21.1	10.1992	10.1801		21.1	15.207	15.114		21.1	22.2656	22.3354		21.1	32.5938	32.6957		21.1	47.2461	47.0892
21.2	4.69141	4.59169		21.2	6.77344	6.85436		21.2	10.2539	10.2277		21.2	15.2812	15.1839		21.2	22.375	22.4367		21.2	32.7539	32.8395		21.2	47.4297	47.284
21.3	4.69922	4.61327		21.3	6.80078	6.88643		21.3	10.2969	10.2752		21.3	15.3516	15.2537		21.3	22.4609	22.5381		21.3	32.8906	32.983		21.3	47.6133	47.4787
21.4	4.71875	4.63484		21.4	6.83594	6.9185		21.4	10.3438	10.3228		21.4	15.4297	15.3235		21.4	22.5586	22.6393		21.4	33.0469	33.1266		21.4	47.7891	47.6728
21.5	4.74609	4.65643		21.5	6.875	6.95058		21.5	10.3867	10.3703		21.5	15.5117	15.3933		21.5	22.6641	22.7405		21.5	33.2031	33.2699		21.5	47.9844	47.8667
21.6	4.76172	4.678		21.6	6.90625	6.98264		21.6	10.4375	10.4178		21.6	15.5898	15.463		21.6	22.7734	22.8417		21.6	33.3398	33.4131		21.6	48.1797	48.0603
21.7	4.79297	4.69959		21.7	6.94531	7.01472		21.7	10.4844	10.4653		21.7	15.6719	15.5328		21.7	22.8789	22.9427		21.7	33.4883	33.5562		21.7	48.3828	48.2536
21.8	4.8125	4.72116		21.8	6.98047	7.04677		21.8	10.5391	10.5128		21.8	15.7617	15.6025		21.8	22.9844	23.0438		21.8	33.6328	33.6992		21.8	48.6016	48.4466
21.9	4.83984	4.74272		21.9	7.00781	7.07882		21.9	10.5898	10.5603		21.9	15.8359	15.6722		21.9	23.082	23.1448		21.9	33.7656	33.8421		21.9	48.8008	48.6392
22	4.84766	4.7643		22	7.02344	7.11088		22	10.625	10.6078		22	15.8906	15.7418		22	23.1719	23.2457		22	33.8867	33.9848		22	48.9883	48.8315
22.1	4.86719	4.78586		22.1	7.07031	7.14292		22.1	10.6797	10.6553		22.1	15.9609	15.8115		22.1	23.2773	23.3467		22.1	34.0312	34.1274		22.1	49.1758	49.0236
22.2	4.87891	4.80744		22.2	7.08984	7.17498		22.2	10.7227	10.7027		22.2	16.0195	15.8811		22.2	23.3633	23.4475		22.2	34.1641	34.2699		22.2	49.3828	49.2152
22.3	4.89453	4.829		22.3	7.10938	7.20701		22.3	10.7773	10.7502		22.3	16.0859	15.9507		22.3	23.4688	23.5483		22.3	34.3047	34.4122		22.3	49.5898	49.4066
22.4	4.91406	4.85056		22.4	7.14453	7.23904		22.4	10.8164	10.7976		22.4	16.1523	16.0203		22.4	23.5703	23.649		22.4	34.4609	34.5545		22.4	49.793	49.5977
22.5	4.94531	4.87213		22.5	7.16797	7.27109		22.5	10.8594	10.845		22.5	16.1953	16.0899		22.5	23.668	23.7497		22.5	34.5977	34.6966		22.5	49.9961	49.7884
22.6	4.95703	4.89368		22.6	7.19141	7.30311		22.6	10.9141	10.8925		22.6	16.2383	16.1594		22.6	23.7656	23.8504		22.6	34.7305	34.8385		22.6	50.1992	49.9788
22.7	4.97656	4.91525		22.7	7.22266	7.33515		22.7	10.9727	10.9399		22.7	16.2969	16.2289		22.7	23.8672	23.951		22.7	34.8828	34.9804		22.7	50.4023	50.1689
22.8	4.98828	4.9368		22.8	7.25391	7.36716		22.8	11.0234	10.9873		22.8	16.3555	16.2984		22.8	23.9453	24.0515		22.8	35.0352	35.1221		22.8	50.582	50.3587
22.9	5.03125	4.95835		22.9	7.29297	7.39917		22.9	11.082	11.0347		22.9	16.4297	16.3679		22.9	24.0586	24.152		22.9	35.1914	35.2638		22.9	50.7734	50.5481
23	5.0625	4.97991		23	7.33594	7.43119		23	11.1523	11.0821		23	16.5117	16.4374		23	24.1719	24.2524		23	35.3438	35.4052		23	50.9883	50.7372
23.1	5.09375	5.00146		23.1	7.375	7.46319		23.1	11.2031	11.1295		23.1	16.5898	16.5068		23.1	24.293	24.3529		23.1	35.4883	35.5465		23.1	51.1836	50.9261
23.2	5.10938	5.02302		23.2	7.41016	7.49521		23.2	11.2422	11.1768		23.2	16.6523	16.5762		23.2	24.3867	24.4532		23.2	35.6211	35.6878		23.2	51.3633	51.1145
23.3	5.13281	5.04456		23.3	7.4375	7.52721		23.3	11.2773	11.2242		23.3	16.7227	16.6456		23.3	24.4844	24.5535		23.3	35.7617	35.8288		23.3	51.5273	51.3028
23.4	5.16797	5.0661		23.4	7.47656	7.55919		23.4	11.3164	11.2716		23.4	16.8047	16.715		23.4	24.5859	24.6537		23.4	35.8906	35.9698		23.4	51.7188	51.4906
23.5	5.19531	5.08766		23.5	7.51172	7.5912		23.5	11.375	11.3189		23.5	16.875	16.7843		23.5	24.6797	24.7539		23.5	36.0508	36.1106		23.5	51.9141	51.678
23.6	5.21094	5.10919		23.6	7.52734	7.62318		23.6	11.418	11.3662		23.6	16.9297	16.8536		23.6	24.7773	24.854		23.6	36.1914	36.2513		23.6	52.0898	51.8653
23.7	5.21875	5.13074		23.7	7.55078	7.65518		23.7	11.4648	11.4136		23.7	17.0039	16.923		23.7	24.8828	24.9541		23.7	36.3477	36.392		23.7	52.2656	52.0521
23.8	5.24609	5.15228		23.8	7.58984	7.68715		23.8	11.5117	11.4609		23.8	17.0742	16.9922		23.8	24.9883	25.0541		23.8	36.4766	36.5324		23.8	52.4453	52.2388
23.9	5.26953	5.17381		23.9	7.61719	7.71912		23.9	11.5586	11.5082		23.9	17.1367	17.0615		23.9	25.1055	25.1541		23.9	36.6211	36.6728		23.9	52.6367	52.4249
24	5.29688	5.19536		24	7.65234	7.75111		24	11.6094	11.5555		24	17.2109	17.1307		24	25.2227	25.254		24	36.7617	36.8129		24	52.832	52.6108
24.1	5.30859	5.21688		24.1	7.67969	7.78307		24.1	11.625	11.6028		24.1	17.2773	17.2		24.1	25.3242	25.3539		24.1	36.8906	36.953		24.1	53.0195	52.7964
24.2	5.31641	5.23843		24.2	7.71094	7.81505		24.2	11.6562	11.6501		24.2	17.3359	17.2692		24.2	25.4141	25.4537		24.2	37.0312	37.093		24.2	53.2031	52.9816
24.3	5.34766	5.25995		24.3	7.74609	7.84701		24.3	11.6953	11.6973		24.3	17.4023	17.3383		24.3	25.5039	25.5535		24.3	37.1836	37.2327		24.3	53.4023	53.1666
24.4	5.35938	5.28148		24.4	7.78125	7.87896		24.4	11.7305	11.7446		24.4	17.4609	17.4075		24.4	25.6133	25.6532		24.4	37.332	37.3725		24.4	53.5938	53.3511
24.5	5.40234	5.30301		24.5	7.8125	7.91092		24.5	11.7695	11.7918		24.5	17.5117	17.4766		24.5	25.7227	25.7529		24.5	37.4766	37.512		24.5	53.7695	53.5353
24.6	5.41016	5.32453		24.6	7.83203	7.94286		24.6	11.7969	11.8391		24.6	17.5781	17.5457		24.6	25.8086	25.8525		24.6	37.5938	37.6514		24.6	53.9453	53.7193
24.7	5.42969	5.34606		24.7	7.86328	7.97482		24.7	11.8555	11.8863		24.7	17.668	17.6149		24.7	25.9219	25.952		24.7	37.7305	37.7908		24.7	54.1406	53.9029
24.8	5.44922	5.36758		24.8	7.91016	8.00676		24.8	11.8984	11.9335		24.8	17.7344	17.6839		24.8	26.0195	26.0516		24.8	37.875	37.9299		24.8	54.332	54.0862
24.9	5.47266	5.3891		24.9	7.94531	8.03869		24.9	11.9375	11.9808		24.9	17.8125	17.753		24.9	26.1289	26.151		24.9	38.0273	38.069		24.9	54.5352	54.2691
25	5.5	5.41062		25	7.97656	8.07063		25	11.9922	12.028		25	17.9062	17.822		25	26.2227	26.2504		25	38.1836	38.2079		25	54.7227	54.4517
25.1	5.51562	5.43214		25.1	8.01562	8.10256		25.1	12.0274	12.0752		25.1	17.9805	17.891		25.1	26.2969	26.3498		25.1	38.3164	38.3466		25.1	54.918	54.634
25.2	5.54297	5.45366		25.2	8.04688	8.1345		25.2	12.0664	12.1224		25.2	18.043	17.96		25.2	26.4102	26.4491		25.2	38.4648	38.4853		25.2	55.1094	54.8159
25.3	5.55859	5.47517		25.3	8.07031	8.16641		25.3	12.1094	12.1695		25.3	18.0859	18.0289		25.3	26.5	26.5484		25.3	38.6016	38.6238		25.3	55.2773	54.9976
25.4	5.57812	5.49668		25.4	8.09766	8.19832		25.4	12.1719	12.2167		25.4	18.1641	18.0979		25.4	26.6094	26.6475		25.4	38.7461	38.7623		25.4	55.4727	55.1788
25.5	5.59766	5.5182		25.5	8.125	8.23025		25.5	12.2383	12.2638		25.5	18.2383	18.1668		25.5	26.7148	26.7467		25.5	38.8828	38.9005		25.5	55.6719	55.3597
25.6	5.61719	5.5397		25.6	8.14844	8.26215		25.6	12.2773	12.311		25.6	18.3125	18.2357		25.6	26.8086	26.8458		25.6	39.0117	39.0386		25.6	55.8711	55.5404
25.7	5.63672	5.56121		25.7	8.1875	8.29407		25.7	12.3438	12.3582		25.7	18.3867	18.3046		25.7	26.9102	26.9448		25.7	39.168	39.1766		25.7	56.0781	55.7206
25.8	5.65625	5.58271		25.8	8.22266	8.32597		25.8	12.3984	12.4053		25.8	18.4453	18.3734		25.8	26.9961	27.0438		25.8	39.3203	39.3145		25.8	56.2617	55.9006
25.9	5.67578	5.60421		25.9	8.25	8.35786		25.9	12.4453	12.4524		25.9	18.5156	18.4423		25.9	27.082	27.1428		25.9	39.4492	39.4523		25.9	56.4336	56.0802
26	5.69531	5.62572		26	8.28516	8.38977		26	12.4922	12.4995		26	18.5938	18.5111		26	27.1836	27.2416		26	39.5898	39.5898		26	56.6094	56.2595
26.1	5.71875	5.64722		26.1	8.32031	8.42165		26.1	12.5351	12.5466		26.1	18.6562	18.5799		26.1	27.2891	27.3405		26.1	39.7227	39.7273		26.1	56.7734	56.4385
26.2	5.72656	5.66872		26.2	8.33594	8.45355		26.2	12.5898	12.5937		26.2	18.7148	18.6486		26.2	27.3867	27.4392		26.2	39.8555	39.8647		26.2	56.9297	56.617
26.3	5.75781	5.69022		26.3	8.375	8.48542		26.3	12.6562	12.6408		26.3	18.7969	18.7174		26.3	27.4961	27.538		26.3	40.0117	40.0019		26.3	57.1016	56.7954
26.4	5.77734	5.71171		26.4	8.41016	8.5173		26.4	12.6953	12.6879		26.4	18.875	18.7861		26.4	27.5977	27.6366		26.4	40.1523	40.139		26.4	57.2812	56.9733
26.5	5.79688	5.73321		26.5	8.44141	8.54918		26.5	12.75	12.735		26.5	18.9414	18.8548		26.5	27.6914	27.7353		26.5	40.2969	40.2759		26.5	57.4609	57.1508
26.6	5.8125	5.75469		26.6	8.46484	8.58105		26.6	12.793	12.782		26.6	19.0078	18.9235		26.6	27.7852	27.8339		26.6	40.4336	40.4127		26.6	57.6289	57.3281
26.7	5.84375	5.77619		26.7	8.50391	8.61293		26.7	12.8516	12.8291		26.7	19.0742	18.9922		26.7	27.8867	27.9323		26.7	40.582	40.5495		26.7	57.8242	57.505
26.8	5.87109	5.79767		26.8	8.54688	8.64478		26.8	12.9023	12.8761		26.8	19.1445	19.0608		26.8	27.9883	28.0309		26.8	40.707	40.686		26.8	57.9961	57.6817
26.9	5.87891	5.81916		26.9	8.58594	8.67663		26.9	12.9492	12.9232		26.9	19.2109	19.1294		26.9	28.1133	28.1292		26.9	40.832	40.8225		26.9	58.1836	57.8579
27	5.89844	5.84065		27	8.60547	8.7085		27	12.9961	12.9702		27	19.2852	19.198		27	28.2109	28.2276		27	40.957	40.9587		27	58.3555	58.0337
27.1	5.92188	5.86212		27.1	8.64062	8.74034		27.1	13.043	13.0172		27.1	19.3672	19.2665		27.1	28.3125	28.3259		27.1	41.0859	41.0949		27.1	58.543	58.2094
27.2	5.94922	5.88361		27.2	8.67188	8.7722		27.2	13.082	13.0642		27.2	19.4414	19.3351		27.2	28.4102	28.4241		27.2	41.2227	41.2309		27.2	58.7227	58.3846
27.3	5.96875	5.90509		27.3	8.70312	8.80404		27.3	13.125	13.1112		27.3	19.5117	19.4036		27.3	28.5117	28.5224		27.3	41.3555	41.3668		27.3	58.8867	58.5595
27.4	5.98828	5.92656		27.4	8.73828	8.83587		27.4	13.168	13.1582		27.4	19.5703	19.4722		27.4	28.6016	28.6205		27.4	41.4922	41.5026		27.4	59.0703	58.734
27.5	6.00781	5.94805		27.5	8.76172	8.86772		27.5	13.2188	13.2051		27.5	19.6328	19.5406		27.5	28.6914	28.7186		27.5	41.6211	41.6382		27.5	59.2461	58.9082
27.6	6.03125	5.96952		27.6	8.79297	8.89954		27.6	13.2695	13.2521		27.6	19.707	19.6091		27.6	28.7812	28.8166		27.6	41.7695	41.7737		27.6	59.4219	59.0821
27.7	6.05859	5.99099		27.7	8.83203	8.93139		27.7	13.332	13.2991		27.7	19.7773	19.6776		27.7	28.8711	28.9146		27.7	41.918	41.9091		27.7	59.5938	59.2556
27.8	6.08984	6.01246		27.8	8.86719	8.9632		27.8	13.3789	13.346		27.8	19.8516	19.746		27.8	28.9688	29.0126		27.8	42.0586	42.0443		27.8	59.7539	59.4288
27.9	6.09766	6.03392		27.9	8.89453	8.99501		27.9	13.418	13.393		27.9	19.9219	19.8144		27.9	29.0703	29.1104		27.9	42.2109	42.1794		27.9	59.9258	59.6016
28	6.13281	6.0554		28	8.92969	9.02684		28	13.4609	13.4399		28	19.9766	19.8827		28	29.1602	29.2082		28	42.3711	42.3144		28	60.0938	59.7741
28.1	6.16406	6.07686		28.1	8.96484	9.05865		28.1	13.5078	13.4868		28.1	20.0469	19.9511		28.1	29.25	29.306		28.1	42.5234	42.4492		28.1	60.2656	59.9463
28.2	6.19141	6.09833		28.2	8.98828	9.09047		28.2	13.543	13.5337		28.2	20.1055	20.0194		28.2	29.3438	29.4037		28.2	42.6719	42.5839		28.2	60.4531	60.1181
28.3	6.23047	6.11979		28.3	9.03906	9.12226		28.3	13.582	13.5806		28.3	20.1758	20.0877		28.3	29.4492	29.5014		28.3	42.8242	42.7184		28.3	60.6328	60.2896
28.4	6.26172	6.14124		28.4	9.07031	9.15405		28.4	13.6289	13.6275		28.4	20.2422	20.156		28.4	29.543	29.599		28.4	42.9609	42.8529		28.4	60.793	60.4607
28.5	6.28125	6.16271		28.5	9.09766	9.18586		28.5	13.6719	13.6744		28.5	20.293	20.2243		28.5	29.6406	29.6965		28.5	43.1016	42.9872		28.5	60.9609	60.6315
28.6	6.28906	6.18416		28.6	9.12109	9.21765		28.6	13.7188	13.7213		28.6	20.3477	20.2925		28.6	29.7383	29.7941		28.6	43.25	43.1213		28.6	61.1211	60.802
28.7	6.30859	6.20563		28.7	9.14844	9.24945		28.7	13.75	13.7682		28.7	20.4219	20.3608		28.7	29.8516	29.8915		28.7	43.4023	43.2554		28.7	61.293	60.972
28.8	6.32812	6.22708		28.8	9.17578	9.28122		28.8	13.8125	13.815		28.8	20.4844	20.4289		28.8	29.9648	29.9889		28.8	43.543	43.3892		28.8	61.4844	61.1418
28.9	6.35547	6.24852		28.9	9.21484	9.313		28.9	13.8594	13.8619		28.9	20.5547	20.4971		28.9	30.0703	30.0863		28.9	43.6953	43.523		28.9	61.6523	61.3112
29	6.375	6.26998		29	9.25	9.34478		29	13.8945	13.9087		29	20.6133	20.5653		29	30.1797	30.1835		29	43.8164	43.6566		29	61.8047	61.4802
29.1	6.38672	6.29142		29.1	9.27734	9.37655		29.1	13.9258	13.9555		29.1	20.6875	20.6334		29.1	30.2695	30.2808		29.1	43.9297	43.7901		29.1	61.9609	61.6489
29.2	6.40625	6.31288		29.2	9.3125	9.40833		29.2	13.9609	14.0023		29.2	20.7539	20.7015		29.2	30.3984	30.378		29.2	44.0508	43.9235		29.2	62.1406	61.8173
29.3	6.42969	6.33432		29.3	9.34375	9.44009		29.3	14.0039	14.0491		29.3	20.8242	20.7696		29.3	30.4961	30.4751		29.3	44.1836	44.0566		29.3	62.3359	61.9853
29.4	6.44531	6.35576		29.4	9.37109	9.47184		29.4	14.0625	14.096		29.4	20.8984	20.8377		29.4	30.5898	30.5722		29.4	44.3125	44.1897		29.4	62.5234	62.153
29.5	6.45703	6.37721		29.5	9.39453	9.50361		29.5	14.1094	14.1427		29.5	20.9531	20.9057		29.5	30.6758	30.6692		29.5	44.4453	44.3227		29.5	62.6914	62.3202
29.6	6.48828	6.39864		29.6	9.42969	9.53535		29.6	14.1719	14.1895		29.6	21.0117	20.9737		29.6	30.7773	30.7662		29.6	44.5859	44.4554		29.6	62.8789	62.4873
29.7	6.51562	6.42009		29.7	9.46094	9.56711		29.7	14.2266	14.2363		29.7	21.0859	21.0418		29.7	30.8828	30.8631		29.7	44.7188	44.5881		29.7	63.0508	62.6538
29.8	6.51172	6.44152		29.8	9.48438	9.59885		29.8	14.2695	14.2831		29.8	21.1328	21.1097		29.8	30.9609	30.9599		29.8	44.832	44.7206		29.8	63.1953	62.8202
29.9	6.53125	6.46295		29.9	9.51953	9.63058		29.9	14.3203	14.3298		29.9	21.1992	21.1777		29.9	31.0586	31.0567		29.9	44.957	44.8531		29.9	63.3711	62.9861
30	6.5625	6.48439		30	9.54688	9.66233		30	14.3828	14.3766		30	21.2773	21.2456		30	31.1602	31.1534		30	45.082	44.9853		30	63.543	63.1516
30.1	6.58203	6.50581		30.1	9.57031	9.69405		30.1	14.4297	14.4233		30.1	21.3594	21.3135		30.1	31.2539	31.2502		30.1	45.2305	45.1174		30.1	63.7109	63.3169
30.2	6.59766	6.52725		30.2	9.60156	9.72579		30.2	14.4883	14.47		30.2	21.4336	21.3814		30.2	31.3477	31.3468		30.2	45.375	45.2494		30.2	63.8828	63.4817
30.3	6.61719	6.54867		30.3	9.64062	9.75751		30.3	14.543	14.5167		30.3	21.5039	21.4493		30.3	31.4336	31.4434		30.3	45.5195	45.3812		30.3	64.0312	63.6463
30.4	6.62891	6.57009		30.4	9.67578	9.78922		30.4	14.5977	14.5635		30.4	21.5859	21.5171		30.4	31.5352	31.5399		30.4	45.6641	45.513		30.4	64.1914	63.8104
30.5	6.64453	6.59152		30.5	9.70312	9.82095		30.5	14.6445	14.6102		30.5	21.6602	21.5849		30.5	31.6484	31.6364		30.5	45.8008	45.6445		30.5	64.3594	63.9742
30.6	6.66406	6.61294		30.6	9.72266	9.85266		30.6	14.6992	14.6569		30.6	21.7461	21.6527		30.6	31.7695	31.7328		30.6	45.9414	45.7759		30.6	64.5352	64.1377
30.7	6.68359	6.63437		30.7	9.74219	9.88438		30.7	14.7422	14.7035		30.7	21.8203	21.7205		30.7	31.8672	31.8292		30.7	46.0703	45.9073		30.7	64.6875	64.3008
30.8	6.69922	6.65578		30.8	9.76953	9.91607		30.8	14.7773	14.7502		30.8	21.8867	21.7883		30.8	31.9414	31.9255		30.8	46.1992	46.0384		30.8	64.8438	64.4636
30.9	6.71875	6.6772		30.9	9.81641	9.94777		30.9	14.8203	14.7969		30.9	21.957	21.856		30.9	32.0391	32.0218		30.9	46.3398	46.1695		30.9	65.0117	64.626
31	6.74219	6.69862		31	9.83984	9.97948		31	14.8672	14.8435		31	22.0273	21.9237		31	32.1289	32.118		31	46.4727	46.3003		31	65.1719	64.788
31.1	6.75781	6.72003		31.1	9.88281	10.0112		31.1	14.918	14.8902		31.1	22.0938	21.9914		31.1	32.2188	32.2141		31.1	46.6094	46.431		31.1	65.332	64.9497
31.2	6.78125	6.74145		31.2	9.91016	10.0429		31.2	14.9648	14.9368		31.2	22.1484	22.0591		31.2	32.3086	32.3102		31.2	46.7344	46.5617		31.2	65.5039	65.1111
31.3	6.80469	6.76285		31.3	9.94141	10.0745		31.3	15.0195	14.9834		31.3	22.2109	22.1267		31.3	32.4141	32.4063		31.3	46.8594	46.6921		31.3	65.6641	65.2721
31.4	6.81641	6.78426		31.4	9.97266	10.1062		31.4	15.0703	15.03		31.4	22.2773	22.1944		31.4	32.5156	32.5022		31.4	46.9844	46.8225		31.4	65.8086	65.4327
31.5	6.84375	6.80567		31.5	10.0078	10.1379		31.5	15.1172	15.0766		31.5	22.3359	22.2619		31.5	32.5977	32.5981		31.5	47.1094	46.9526		31.5	65.9531	65.593
31.6	6.85156	6.82707		31.6	10.0352	10.1696		31.6	15.1602	15.1232		31.6	22.4062	22.3295		31.6	32.6875	32.694		31.6	47.2344	47.0827		31.6	66.0977	65.753
31.7	6.87891	6.84848		31.7	10.0703	10.2012		31.7	15.1953	15.1698		31.7	22.4727	22.3971		31.7	32.7773	32.7899		31.7	47.3672	47.2126		31.7	66.2461	65.9125
31.8	6.89062	6.86988		31.8	10.0898	10.2329		31.8	15.2383	15.2164		31.8	22.5234	22.4646		31.8	32.8789	32.8856		31.8	47.4766	47.3423		31.8	66.3906	66.0718
31.9	6.91406	6.89127		31.9	10.125	10.2645		31.9	15.2852	15.263		31.9	22.5898	22.5321		31.9	32.9922	32.9813		31.9	47.5938	47.472		31.9	66.543	66.2306
32	6.9375	6.91268		32	10.1562	10.2962		32	15.3281	15.3095		32	22.6562	22.5996		32	33.0898	33.077		32	47.7148	47.6015		32	66.7109	66.3891
32.1	6.96094	6.93407		32.1	10.1836	10.3279		32.1	15.3828	15.3561		32.1	22.7266	22.6671		32.1	33.1875	33.1726		32.1	47.8438	47.7308		32.1	66.8828	66.5473
32.2	6.98828	6.95547		32.2	10.2227	10.3595		32.2	15.4492	15.4026		32.2	22.8125	22.7345		32.2	33.3008	33.2681		32.2	47.9844	47.8601		32.2	67.0703	66.705
32.3	7.00391	6.97686		32.3	10.2578	10.3912		32.3	15.4844	15.4491		32.3	22.8945	22.8019		32.3	33.4023	33.3636		32.3	48.1211	47.9891		32.3	67.2344	66.8625
32.4	7.02734	6.99825		32.4	10.2812	10.4228		32.4	15.5195	15.4956		32.4	22.9531	22.8694		32.4	33.4883	33.4591		32.4	48.25	48.1181		32.4	67.3906	67.0196
32.5	7.05078	7.01964		32.5	10.3086	10.4544		32.5	15.5625	15.5421		32.5	23.0156	22.9367		32.5	33.582	33.5544		32.5	48.3633	48.2468		32.5	67.5664	67.1763
32.6	7.07422	7.04103		32.6	10.3438	10.4861		32.6	15.6172	15.5887		32.6	23.0977	23.004		32.6	33.6914	33.6498		32.6	48.4961	48.3755		32.6	67.7344	67.3327
32.7	7.10156	7.06242		32.7	10.3789	10.5177		32.7	15.6602	15.6351		32.7	23.168	23.0714		32.7	33.793	33.745		32.7	48.625	48.504		32.7	67.8945	67.4887
32.8	7.125	7.0838		32.8	10.4062	10.5493		32.8	15.7031	15.6816		32.8	23.25	23.1387		32.8	33.9062	33.8403		32.8	48.7695	48.6324		32.8	68.0703	67.6444
32.9	7.13281	7.10518		32.9	10.4297	10.5809		32.9	15.7344	15.7281		32.9	23.3242	23.206		32.9	33.9883	33.9354		32.9	48.8906	48.7606		32.9	68.2422	67.7996
33	7.15625	7.12656		33	10.4492	10.6126		33	15.7656	15.7745		33	23.3945	23.2733		33	34.0703	34.0305		33	49.0117	48.8887		33	68.3867	67.9545
33.1	7.19922	7.14794		33.1	10.4922	10.6442		33.1	15.832	15.821		33.1	23.4688	23.3405		33.1	34.1797	34.1255		33.1	49.1602	49.0166		33.1	68.543	68.1092
33.2	7.20703	7.16932		33.2	10.5078	10.6758		33.2	15.875	15.8675		33.2	23.5156	23.4077		33.2	34.2617	34.2205		33.2	49.2891	49.1444		33.2	68.6875	68.2634
33.3	7.22656	7.19069		33.3	10.5352	10.7074		33.3	15.9141	15.9139		33.3	23.5938	23.4749		33.3	34.3672	34.3155		33.3	49.418	49.2721		33.3	68.832	68.4173
33.4	7.24609	7.21206		33.4	10.5586	10.739		33.4	15.957	15.9603		33.4	23.6445	23.5421		33.4	34.4609	34.4103		33.4	49.5391	49.3997		33.4	68.9922	68.5708
33.5	7.26172	7.23344		33.5	10.5898	10.7706		33.5	16.0078	16.0067		33.5	23.7148	23.6092		33.5	34.5586	34.5051		33.5	49.6523	49.527		33.5	69.1445	68.7239
33.6	7.28906	7.25481		33.6	10.6172	10.8022		33.6	16.043	16.0531		33.6	23.7891	23.6763		33.6	34.6602	34.5999		33.6	49.8008	49.6542		33.6	69.2891	68.8767
33.7	7.31641	7.27618		33.7	10.6602	10.8338		33.7	16.082	16.0995		33.7	23.8555	23.7435		33.7	34.7734	34.6946		33.7	49.9336	49.7814		33.7	69.4336	69.0291
33.8	7.32812	7.29754		33.8	10.6875	10.8653		33.8	16.1328	16.1459		33.8	23.9297	23.8105		33.8	34.8711	34.7893		33.8	50.0742	49.9083		33.8	69.5781	69.1812
33.9	7.34375	7.3189		33.9	10.6992	10.8969		33.9	16.1562	16.1923		33.9	23.9883	23.8776		33.9	34.9414	34.8839		33.9	50.2031	50.0351		33.9	69.707	69.3329
34	7.37891	7.34027		34	10.7344	10.9285		34	16.207	16.2387		34	24.0625	23.9446		34	35.0156	34.9784		34	50.3477	50.1618		34	69.8516	69.4842
34.1	7.39844	7.36163		34.1	10.7812	10.9601		34.1	16.2695	16.285		34.1	24.1367	24.0116		34.1	35.0977	35.0729		34.1	50.4688	50.2883		34.1	70.0039	69.6352
34.2	7.41797	7.383		34.2	10.8125	10.9916		34.2	16.3164	16.3314		34.2	24.207	24.0786		34.2	35.1953	35.1673		34.2	50.6016	50.4147		34.2	70.1562	69.7858
34.3	7.44531	7.40435		34.3	10.8398	11.0232		34.3	16.3477	16.3777		34.3	24.2695	24.1456		34.3	35.2812	35.2617		34.3	50.7344	50.5409		34.3	70.2852	69.9361
34.4	7.47266	7.4257		34.4	10.8711	11.0548		34.4	16.3984	16.4241		34.4	24.3477	24.2126		34.4	35.3711	35.356		34.4	50.8828	50.6671		34.4	70.4336	70.086
34.5	7.49609	7.44706		34.5	10.8945	11.0863		34.5	16.4414	16.4704		34.5	24.4141	24.2795		34.5	35.4531	35.4503		34.5	51.0273	50.793		34.5	70.5742	70.2355
34.6	7.5	7.46841		34.6	10.9141	11.1179		34.6	16.4844	16.5167		34.6	24.4688	24.3464		34.6	35.5117	35.5445		34.6	51.1562	50.9188		34.6	70.707	70.3847
34.7	7.52734	7.48977		34.7	10.9531	11.1494		34.7	16.5469	16.563		34.7	24.543	24.4133		34.7	35.5977	35.6386		34.7	51.3047	51.0445		34.7	70.875	70.5335
34.8	7.55859	7.51111		34.8	10.9805	11.181		34.8	16.6016	16.6093		34.8	24.6016	24.4801		34.8	35.707	35.7328		34.8	51.4492	51.17		34.8	71.0234	70.682
34.9	7.57812	7.53246		34.9	11.0117	11.2125		34.9	16.6562	16.6556		34.9	24.6836	24.5469		34.9	35.8203	35.8268		34.9	51.5742	51.2954		34.9	71.1719	70.83
35	7.58984	7.55381		35	11.043	11.244		35	16.6992	16.7018		35	24.7461	24.6137		35	35.9141	35.9207		35	51.6914	51.4206		35	71.3086	70.9777
35.1	7.60938	7.57515		35.1	11.0703	11.2756		35.1	16.7539	16.7481		35.1	24.8008	24.6805		35.1	36.0156	36.0147		35.1	51.832	51.5457		35.1	71.457	71.1251
35.2	7.63672	7.5965		35.2	11.1094	11.3071		35.2	16.8125	16.7944		35.2	24.8516	24.7473		35.2	36.1328	36.1085		35.2	51.9688	51.6707		35.2	71.5898	71.2721
35.3	7.66406	7.61783		35.3	11.1523	11.3386		35.3	16.8789	16.8406		35.3	24.9414	24.814		35.3	36.2422	36.2024		35.3	52.1016	51.7955		35.3	71.7383	71.4188
35.4	7.68359	7.63917		35.4	11.1953	11.3701		35.4	16.9336	16.8868		35.4	24.9961	24.8807		35.4	36.3438	36.2961		35.4	52.2266	51.9202		35.4	71.8906	71.565
35.5	7.70312	7.66051		35.5	11.2266	11.4017		35.5	16.9805	16.9331		35.5	25.0547	24.9474		35.5	36.4492	36.3898		35.5	52.3477	52.0446		35.5	72.043	71.7109
35.6	7.71875	7.68184		35.6	11.2461	11.4332		35.6	17.0117	16.9793		35.6	25.1055	25.0141		35.6	36.5312	36.4835		35.6	52.4531	52.169		35.6	72.1875	71.8565
35.7	7.75391	7.70318		35.7	11.2852	11.4647		35.7	17.0664	17.0255		35.7	25.168	25.0808		35.7	36.6211	36.577		35.7	52.5742	52.2933		35.7	72.3242	72.0016
35.8	7.78516	7.72451		35.8	11.3398	11.4962		35.8	17.1094	17.0717		35.8	25.2461	25.1474		35.8	36.7227	36.6706		35.8	52.6914	52.4173		35.8	72.4609	72.1465
35.9	7.80078	7.74583		35.9	11.3594	11.5277		35.9	17.1602	17.1179		35.9	25.3281	25.214		35.9	36.8086	36.764		35.9	52.8047	52.5413		35.9	72.6055	72.2909
36	7.83203	7.76717		36	11.3906	11.5592		36	17.207	17.164		36	25.4062	25.2806		36	36.8867	36.8574		36	52.9219	52.6651		36	72.7344	72.435
36.1	7.85547	7.78849		36.1	11.4258	11.5907		36.1	17.25	17.2102		36.1	25.4648	25.3471		36.1	36.9922	36.9508		36.1	53.043	52.7887		36.1	72.8672	72.5787
36.2	7.86719	7.80982		36.2	11.4531	11.6222		36.2	17.2812	17.2564		36.2	25.5352	25.4137		36.2	37.0859	37.0441		36.2	53.1641	52.9122		36.2	73.0039	72.722
36.3	7.89453	7.83114		36.3	11.4844	11.6536		36.3	17.3359	17.3025		36.3	25.6172	25.4801		36.3	37.1641	37.1373		36.3	53.2812	53.0356		36.3	73.1523	72.8651
36.4	7.91406	7.85246		36.4	11.5117	11.6851		36.4	17.375	17.3487		36.4	25.6875	25.5467		36.4	37.2695	37.2305		36.4	53.4141	53.1588		36.4	73.3047	73.0077
36.5	7.94141	7.87378		36.5	11.5469	11.7166		36.5	17.4258	17.3948		36.5	25.7617	25.6131		36.5	37.3828	37.3236		36.5	53.543	53.2819		36.5	73.4414	73.1499
36.6	7.96875	7.8951		36.6	11.5898	11.7481		36.6	17.4688	17.4409		36.6	25.8242	25.6795		36.6	37.4883	37.4167		36.6	53.6602	53.4047		36.6	73.5898	73.2919
36.7	7.99219	7.91642		36.7	11.6133	11.7795		36.7	17.5078	17.487		36.7	25.8906	25.746		36.7	37.5938	37.5097		36.7	53.7852	53.5276		36.7	73.7148	73.4334
36.8	8.01562	7.93773		36.8	11.6562	11.811		36.8	17.5469	17.5331		36.8	25.9766	25.8123		36.8	37.6953	37.6027		36.8	53.9062	53.6502		36.8	73.8633	73.5746
36.9	8.03516	7.95904		36.9	11.6914	11.8424		36.9	17.5977	17.5792		36.9	26.0469	25.8788		36.9	37.7812	37.6956		36.9	54.0234	53.7727		36.9	74.0234	73.7154
37	8.06641	7.98036		37	11.7227	11.8739		37	17.6562	17.6253		37	26.0977	25.9451		37	37.8984	37.7884		37	54.1367	53.895		37	74.1797	73.8558
37.1	8.08203	8.00166		37.1	11.7539	11.9054		37.1	17.6914	17.6714		37.1	26.1484	26.0114		37.1	37.9883	37.8812		37.1	54.2578	54.0172		37.1	74.3047	73.9959
37.2	8.08984	8.02297		37.2	11.7891	11.9368		37.2	17.7383	17.7174		37.2	26.207	26.0777		37.2	38.0781	37.9739		37.2	54.3789	54.1392		37.2	74.4648	74.1356
37.3	8.12109	8.04427		37.3	11.8281	11.9682		37.3	17.7734	17.7635		37.3	26.2695	26.144		37.3	38.1641	38.0666		37.3	54.5117	54.2611		37.3	74.6172	74.275
37.4	8.14844	8.06557		37.4	11.8555	11.9997		37.4	17.8125	17.8095		37.4	26.3438	26.2103		37.4	38.2578	38.1592		37.4	54.6523	54.3829		37.4	74.7539	74.4139
37.5	8.16797	8.08688		37.5	11.8945	12.0311		37.5	17.8555	17.8556		37.5	26.4219	26.2765		37.5	38.3711	38.2517		37.5	54.7812	54.5045		37.5	74.9023	74.5525
37.6	8.1875	8.10818		37.6	11.9297	12.0625		37.6	17.8828	17.9016		37.6	26.4688	26.3427		37.6	38.4531	38.3443		37.6	54.8867	54.6259		37.6	75.0312	74.6908
37.7	8.20703	8.12948		37.7	11.9648	12.094		37.7	17.9258	17.9476		37.7	26.5586	26.4089		37.7	38.5547	38.4367		37.7	55.0039	54.7473		37.7	75.1758	74.8286
37.8	8.23047	8.15077		37.8	12	12.1254		37.8	17.9766	17.9936		37.8	26.6406	26.475		37.8	38.6406	38.5291		37.8	55.1289	54.8684		37.8	75.332	74.9662
37.9	8.25781	8.17206		37.9	12.0352	12.1568		37.9	18.0156	18.0396		37.9	26.7109	26.5412		37.9	38.7344	38.6214		37.9	55.2578	54.9894		37.9	75.4727	75.1033
38	8.26172	8.19336		38	12.0664	12.1882		38	18.0547	18.0856		38	26.7773	26.6073		38	38.8008	38.7136		38	55.3633	55.1103		38	75.5977	75.24
38.1	8.28516	8.21465		38.1	12.0898	12.2196		38.1	18.0977	18.1316		38.1	26.8516	26.6734		38.1	38.8945	38.8059		38.1	55.4883	55.231		38.1	75.7383	75.3765
38.2	8.30078	8.23595		38.2	12.1133	12.2511		38.2	18.1367	18.1775		38.2	26.9219	26.7395		38.2	38.9883	38.898		38.2	55.5898	55.3516		38.2	75.875	75.5125
38.3	8.32422	8.25723		38.3	12.1641	12.2825		38.3	18.1797	18.2235		38.3	26.9961	26.8055		38.3	39.0977	38.9901		38.3	55.7109	55.472		38.3	76.0156	75.6482
38.4	8.34375	8.27851		38.4	12.1953	12.3138		38.4	18.2344	18.2694		38.4	27.0586	26.8715		38.4	39.207	39.0821		38.4	55.8281	55.5923		38.4	76.1641	75.7835
38.5	8.375	8.2998		38.5	12.2227	12.3453		38.5	18.2969	18.3154		38.5	27.1484	26.9375		38.5	39.3047	39.1741		38.5	55.957	55.7124		38.5	76.2969	75.9184
38.6	8.39453	8.32108		38.6	12.25	12.3766		38.6	18.3398	18.3613		38.6	27.2227	27.0035		38.6	39.3867	39.266		38.6	56.0859	55.8323		38.6	76.4219	76.0531
38.7	8.41016	8.34237		38.7	12.2734	12.408		38.7	18.3945	18.4072		38.7	27.293	27.0695		38.7	39.4844	39.3579		38.7	56.1992	55.9522		38.7	76.5586	76.1873
38.8	8.44922	8.36364		38.8	12.3125	12.4394		38.8	18.4375	18.4531		38.8	27.3711	27.1354		38.8	39.5859	39.4497		38.8	56.332	56.0719		38.8	76.6797	76.3212
38.9	8.47266	8.38491		38.9	12.3242	12.4708		38.9	18.4844	18.4991		38.9	27.4258	27.2013		38.9	39.6836	39.5414		38.9	56.4648	56.1914		38.9	76.7852	76.4546
39	8.49219	8.4062		39	12.3477	12.5022		39	18.543	18.5449		39	27.4961	27.2672		39	39.793	39.6331		39	56.5898	56.3108		39	76.9102	76.5877
39.1	8.51172	8.42746		39.1	12.3906	12.5335		39.1	18.6055	18.5908		39.1	27.5664	27.333		39.1	39.8984	39.7248		39.1	56.7266	56.43		39.1	77.043	76.7205
39.2	8.52734	8.44875		39.2	12.4102	12.5649		39.2	18.6602	18.6367		39.2	27.6289	27.3989		39.2	40.0039	39.8163		39.2	56.8438	56.5491		39.2	77.1797	76.8528
39.3	8.54688	8.47001		39.3	12.4531	12.5962		39.3	18.7227	18.6825		39.3	27.7148	27.4647		39.3	40.0977	39.9078		39.3	56.9648	56.668		39.3	77.2891	76.9849
39.4	8.55859	8.49127		39.4	12.4727	12.6276		39.4	18.7656	18.7284		39.4	27.7656	27.5305		39.4	40.1797	39.9993		39.4	57.0859	56.7869		39.4	77.3945	77.1165
39.5	8.58203	8.51255		39.5	12.5039	12.659		39.5	18.8125	18.7742		39.5	27.832	27.5963		39.5	40.2852	40.0906		39.5	57.2383	56.9055		39.5	77.5352	77.2478
39.6	8.59375	8.53381		39.6	12.5156	12.6903		39.6	18.8633	18.8201		39.6	27.8984	27.662		39.6	40.3828	40.182		39.6	57.3516	57.0239		39.6	77.6523	77.3787
39.7	8.61719	8.55508		39.7	12.5469	12.7217		39.7	18.9102	18.8659		39.7	27.9766	27.7277		39.7	40.4844	40.2733		39.7	57.4688	57.1423		39.7	77.793	77.5092
39.8	8.63672	8.57633		39.8	12.5781	12.753		39.8	18.9766	18.9117		39.8	28.0469	27.7934		39.8	40.5781	40.3645		39.8	57.6016	57.2605		39.8	77.9141	77.6395
39.9	8.65234	8.59759		39.9	12.6055	12.7843		39.9	19.0039	18.9575		39.9	28.1172	27.8591		39.9	40.6523	40.4556		39.9	57.7266	57.3785		39.9	78.0508	77.7693
40	8.67969	8.61885		40	12.6367	12.8157		40	19.0391	19.0033		40	28.1875	27.9247		40	40.7461	40.5467		40	57.8398	57.4964		40	78.1914	77.8987
40.1	8.6875	8.64011		40.1	12.6484	12.847		40.1	19.0703	19.0491		40.1	28.2383	27.9903		40.1	40.8281	40.6378		40.1	57.9336	57.6141		40.1	78.3047	78.0278
40.2	8.70703	8.66137		40.2	12.6797	12.8783		40.2	19.1172	19.0949		40.2	28.3242	28.056		40.2	40.918	40.7288		40.2	58.0586	57.7317		40.2	78.4414	78.1565
40.3	8.73047	8.68261		40.3	12.707	12.9096		40.3	19.1641	19.1406		40.3	28.4062	28.1215		40.3	41.0195	40.8197		40.3	58.1836	57.8491		40.3	78.5664	78.2849
40.4	8.75	8.70386		40.4	12.7344	12.9409		40.4	19.2031	19.1864		40.4	28.4727	28.1871		40.4	41.1055	40.9106		40.4	58.3008	57.9665		40.4	78.6953	78.4129
40.5	8.76953	8.72512		40.5	12.7617	12.9723		40.5	19.2656	19.2321		40.5	28.5469	28.2526		40.5	41.1914	41.0013		40.5	58.4219	58.0836		40.5	78.8203	78.5404
40.6	8.77344	8.74636		40.6	12.7695	13.0036		40.6	19.2891	19.2779		40.6	28.6016	28.3181		40.6	41.2656	41.0921		40.6	58.5195	58.2005		40.6	78.9336	78.6677
40.7	8.80469	8.76761		40.7	12.8008	13.0349		40.7	19.3438	19.3236		40.7	28.6602	28.3836		40.7	41.3594	41.1828		40.7	58.6484	58.3174		40.7	79.0781	78.7946
40.8	8.82812	8.78885		40.8	12.8398	13.0662		40.8	19.3945	19.3693		40.8	28.7188	28.4491		40.8	41.4492	41.2734		40.8	58.7812	58.434		40.8	79.2109	78.9212
40.9	8.83984	8.81009		40.9	12.8633	13.0975		40.9	19.4219	19.415		40.9	28.7656	28.5145		40.9	41.5391	41.364		40.9	58.8945	58.5506		40.9	79.3203	79.0473
41	8.84766	8.83133		41	12.8906	13.1288		41	19.4805	19.4607		41	28.8203	28.5799		41	41.6445	41.4545		41	59.0078	58.667		41	79.457	79.173
41.1	8.87109	8.85257		41.1	12.9375	13.16		41.1	19.5234	19.5064		41.1	28.8672	28.6453		41.1	41.7578	41.545		41.1	59.1367	58.7832		41.1	79.5859	79.2985
41.2	8.89062	8.87381		41.2	12.9727	13.1913		41.2	19.582	19.5521		41.2	28.9219	28.7107		41.2	41.8477	41.6353		41.2	59.2656	58.8993		41.2	79.7109	79.4235
41.3	8.89844	8.89504		41.3	13.0039	13.2226		41.3	19.6289	19.5977		41.3	28.9609	28.776		41.3	41.9258	41.7257		41.3	59.3672	59.0152		41.3	79.8242	79.5483
41.4	8.91797	8.91627		41.4	13.043	13.2539		41.4	19.6797	19.6434		41.4	29.0195	28.8414		41.4	42.0117	41.816		41.4	59.4805	59.131		41.4	79.9414	79.6726
41.5	8.9375	8.93751		41.5	13.0898	13.2852		41.5	19.7383	19.689		41.5	29.0781	28.9067		41.5	42.1055	41.9061		41.5	59.5898	59.2466		41.5	80.082	79.7965
41.6	8.94531	8.95873		41.6	13.1133	13.3164		41.6	19.7773	19.7347		41.6	29.1289	28.9719		41.6	42.2031	41.9963		41.6	59.6953	59.362		41.6	80.1992	79.9201
41.7	8.96094	8.97997		41.7	13.1406	13.3477		41.7	19.8281	19.7803		41.7	29.1836	29.0372		41.7	42.3008	42.0864		41.7	59.8203	59.4774		41.7	80.3359	80.0433
41.8	8.98828	9.00119		41.8	13.1719	13.3789		41.8	19.875	19.8259		41.8	29.2461	29.1024		41.8	42.4023	42.1765		41.8	59.9336	59.5925		41.8	80.4648	80.1662
41.9	9.00391	9.02241		41.9	13.2148	13.4102		41.9	19.9141	19.8715		41.9	29.3086	29.1676		41.9	42.5078	42.2664		41.9	60.0586	59.7076		41.9	80.5977	80.2887
42	9.01953	9.04364		42	13.25	13.4414		42	19.957	19.9171		42	29.3633	29.2328		42	42.5898	42.3563		42	60.1719	59.8224		42	80.7148	80.4108
42.1	9.03516	9.06485		42.1	13.2852	13.4727		42.1	20	19.9627		42.1	29.4258	29.2979		42.1	42.6719	42.4462		42.1	60.293	59.9371		42.1	80.8281	80.5326
42.2	9.04688	9.08608		42.2	13.3203	13.5039		42.2	20.0234	20.0083		42.2	29.4805	29.3631		42.2	42.7344	42.536		42.2	60.3906	60.0517		42.2	80.9258	80.654
42.3	9.05469	9.10729		42.3	13.3594	13.5352		42.3	20.0742	20.0538		42.3	29.5664	29.4282		42.3	42.8281	42.6258		42.3	60.5078	60.1661		42.3	81.0273	80.775
42.4	9.07812	9.1285		42.4	13.3867	13.5664		42.4	20.1133	20.0994		42.4	29.6406	29.4933		42.4	42.9141	42.7154		42.4	60.6445	60.2804		42.4	81.1523	80.8957
42.5	9.10547	9.14972		42.5	13.4141	13.5976		42.5	20.1602	20.145		42.5	29.6992	29.5583		42.5	43	42.805		42.5	60.7656	60.3944		42.5	81.2812	81.016
42.6	9.14062	9.17093		42.6	13.4531	13.6289		42.6	20.2148	20.1905		42.6	29.7656	29.6233		42.6	43.0859	42.8946		42.6	60.875	60.5084		42.6	81.4062	81.1359
42.7	9.16016	9.19215		42.7	13.4844	13.6601		42.7	20.2773	20.236		42.7	29.8359	29.6884		42.7	43.1797	42.9841		42.7	60.9883	60.6222		42.7	81.5312	81.2555
42.8	9.1875	9.21335		42.8	13.5117	13.6913		42.8	20.3203	20.2815		42.8	29.8906	29.7533		42.8	43.2617	43.0735		42.8	61.1133	60.7358		42.8	81.6523	81.3747
42.9	9.19922	9.23455		42.9	13.5352	13.7225		42.9	20.3477	20.3271		42.9	29.9375	29.8183		42.9	43.3359	43.1629		42.9	61.207	60.8493		42.9	81.7578	81.4936
43	9.21875	9.25576		43	13.5703	13.7537		43	20.3906	20.3726		43	30.0039	29.8833		43	43.4336	43.2522		43	61.3086	60.9626		43	81.8672	81.612
43.1	9.25	9.27696		43.1	13.6133	13.7849		43.1	20.4375	20.4181		43.1	30.0781	29.9481		43.1	43.5273	43.3415		43.1	61.4062	61.0758		43.1	81.9961	81.7302
43.2	9.27734	9.29817		43.2	13.6406	13.8161		43.2	20.4883	20.4635		43.2	30.1523	30.0131		43.2	43.6211	43.4307		43.2	61.5234	61.1888		43.2	82.1211	81.8479
43.3	9.29688	9.31936		43.3	13.6719	13.8473		43.3	20.5273	20.509		43.3	30.2227	30.0779		43.3	43.7188	43.5198		43.3	61.6328	61.3017		43.3	82.2461	81.9653
43.4	9.32031	9.34056		43.4	13.7109	13.8785		43.4	20.582	20.5545		43.4	30.2734	30.1428		43.4	43.8242	43.6089		43.4	61.75	61.4144		43.4	82.3828	82.0823
43.5	9.34375	9.36176		43.5	13.7305	13.9097		43.5	20.6211	20.5999		43.5	30.3281	30.2076		43.5	43.9102	43.6979		43.5	61.8633	61.527		43.5	82.4961	82.199
43.6	9.36328	9.38295		43.6	13.7734	13.9409		43.6	20.668	20.6454		43.6	30.3906	30.2724		43.6	44	43.7869		43.6	61.9727	61.6393		43.6	82.6016	82.3153
43.7	9.38281	9.40415		43.7	13.7969	13.9721		43.7	20.7188	20.6908		43.7	30.4531	30.3372		43.7	44.1055	43.8758		43.7	62.0938	61.7516		43.7	82.7031	82.4312
43.8	9.39453	9.42533		43.8	13.8203	14.0032		43.8	20.7461	20.7362		43.8	30.5039	30.4019		43.8	44.1953	43.9646		43.8	62.1992	61.8637		43.8	82.8008	82.5469
43.9	9.43359	9.44652		43.9	13.8516	14.0344		43.9	20.7891	20.7816		43.9	30.5742	30.4666		43.9	44.293	44.0534		43.9	62.3125	61.9757		43.9	82.9102	82.662
44	9.45312	9.46771		44	13.8906	14.0656		44	20.8438	20.827		44	30.6523	30.5313		44	44.3867	44.1421		44	62.4492	62.0874		44	83.0273	82.7769
44.1	9.46094	9.48889		44.1	13.9062	14.0967		44.1	20.8789	20.8724		44.1	30.7148	30.596		44.1	44.4609	44.2308		44.1	62.5664	62.1991		44.1	83.1289	82.8914
44.2	9.48828	9.51008		44.2	13.9531	14.1279		44.2	20.9297	20.9178		44.2	30.7969	30.6607		44.2	44.5625	44.3193		44.2	62.6914	62.3106		44.2	83.2422	83.0055
44.3	9.50391	9.53126		44.3	13.9727	14.1591		44.3	20.957	20.9631		44.3	30.8516	30.7253		44.3	44.6445	44.4079		44.3	62.793	62.4219		44.3	83.332	83.1193
44.4	9.53125	9.55243		44.4	14.0117	14.1902		44.4	20.9922	21.0085		44.4	30.9141	30.7899		44.4	44.7305	44.4964		44.4	62.9141	62.5331		44.4	83.4375	83.2327
44.5	9.55078	9.57362		44.5	14.043	14.2214		44.5	21.0352	21.0539		44.5	30.9883	30.8545		44.5	44.8398	44.5847		44.5	63.0312	62.6441		44.5	83.5547	83.3457
44.6	9.5625	9.59479		44.6	14.0625	14.2525		44.6	21.0469	21.0992		44.6	31.0469	30.919		44.6	44.9336	44.6731		44.6	63.1211	62.7549		44.6	83.6523	83.4585
44.7	9.57812	9.61597		44.7	14.082	14.2836		44.7	21.0859	21.1445		44.7	31.125	30.9836		44.7	45.0156	44.7614		44.7	63.2422	62.8657		44.7	83.7812	83.5708
44.8	9.60547	9.63714		44.8	14.1133	14.3148		44.8	21.1328	21.1899		44.8	31.1992	31.048		44.8	45.1055	44.8497		44.8	63.3633	62.9762		44.8	83.9141	83.6828
44.9	9.61719	9.6583		44.9	14.1211	14.3459		44.9	21.1797	21.2352		44.9	31.2461	31.1125		44.9	45.1758	44.9378		44.9	63.4531	63.0866		44.9	84.0273	83.7943
45	9.63672	9.67948		45	14.1602	14.377		45	21.2266	21.2805		45	31.3164	31.177		45	45.2578	45.0259		45	63.5625	63.1968		45	84.1367	83.9056
45.1	9.65625	9.70064		45.1	14.1992	14.4081		45.1	21.2695	21.3258		45.1	31.3906	31.2414		45.1	45.3398	45.114		45.1	63.6719	63.3069		45.1	84.2461	84.0165
45.2	9.67578	9.72182		45.2	14.207	14.4393		45.2	21.3164	21.3711		45.2	31.4531	31.3058		45.2	45.418	45.202		45.2	63.7695	63.4168		45.2	84.3516	84.127
45.3	9.69922	9.74297		45.3	14.2344	14.4704		45.3	21.3789	21.4163		45.3	31.5273	31.3702		45.3	45.5117	45.2899		45.3	63.8867	63.5266		45.3	84.4883	84.2372
45.4	9.72656	9.76413		45.4	14.2695	14.5015		45.4	21.4297	21.4616		45.4	31.5977	31.4346		45.4	45.6133	45.3778		45.4	64.0078	63.6362		45.4	84.6211	84.347
45.5	9.75	9.7853		45.5	14.3203	14.5326		45.5	21.4766	21.5068		45.5	31.6641	31.4989		45.5	45.7031	45.4655		45.5	64.1055	63.7457		45.5	84.7461	84.4564
45.6	9.76953	9.80645		45.6	14.3477	14.5637		45.6	21.5156	21.5521		45.6	31.7227	31.5632		45.6	45.7695	45.5533		45.6	64.2188	63.855		45.6	84.8672	84.5655
45.7	9.78906	9.82762		45.7	14.3867	14.5948		45.7	21.5586	21.5973		45.7	31.7812	31.6275		45.7	45.8516	45.641		45.7	64.3359	63.9641		45.7	84.9766	84.6742
45.8	9.80859	9.84877		45.8	14.4219	14.6259		45.8	21.6055	21.6425		45.8	31.832	31.6918		45.8	45.957	45.7286		45.8	64.4375	64.0731		45.8	85.0859	84.7827
45.9	9.82031	9.86991		45.9	14.4414	14.657		45.9	21.6523	21.6878		45.9	31.8789	31.756		45.9	46.0547	45.8162		45.9	64.5469	64.182		45.9	85.1836	84.8906
46	9.83984	9.89107		46	14.4766	14.6881		46	21.7031	21.733		46	31.9492	31.8203		46	46.1758	45.9036		46	64.668	64.2906		46	85.293	84.9983
46.1	9.85938	9.91222		46.1	14.5078	14.7191		46.1	21.7539	21.7782		46.1	32.0195	31.8844		46.1	46.2773	45.9911		46.1	64.7773	64.3991		46.1	85.4062	85.1056
46.2	9.87891	9.93337		46.2	14.543	14.7502		46.2	21.8203	21.8233		46.2	32.0859	31.9486		46.2	46.3633	46.0785		46.2	64.8828	64.5075		46.2	85.5117	85.2125
46.3	9.89062	9.95451		46.3	14.5625	14.7813		46.3	21.8633	21.8685		46.3	32.1328	32.0127		46.3	46.4492	46.1658		46.3	64.9805	64.6157		46.3	85.6055	85.3192
46.4	9.91406	9.97565		46.4	14.6055	14.8124		46.4	21.9102	21.9137		46.4	32.1953	32.0769		46.4	46.5391	46.2531		46.4	65.0977	64.7238		46.4	85.7109	85.4254
46.5	9.92578	9.9968		46.5	14.6289	14.8434		46.5	21.9453	21.9588		46.5	32.25	32.141		46.5	46.6172	46.3402		46.5	65.2148	64.8317		46.5	85.8125	85.5312
46.6	9.9375	10.0179		46.6	14.668	14.8745		46.6	22	22.004		46.6	32.3008	32.205		46.6	46.707	46.4274		46.6	65.332	64.9394		46.6	85.9219	85.6368
46.7	9.95312	10.0391		46.7	14.6836	14.9055		46.7	22.043	22.0491		46.7	32.3516	32.2691		46.7	46.793	46.5144		46.7	65.4492	65.047		46.7	86.0117	85.742
46.8	9.97266	10.0602		46.8	14.7031	14.9366		46.8	22.082	22.0942		46.8	32.4141	32.3331		46.8	46.8906	46.6015		46.8	65.5547	65.1544		46.8	86.0938	85.8468
46.9	9.98828	10.0813		46.9	14.7422	14.9676		46.9	22.1289	22.1394		46.9	32.4883	32.3971		46.9	46.9766	46.6884		46.9	65.668	65.2617		46.9	86.2031	85.9512
47	10.0078	10.1025		47	14.7695	14.9987		47	22.168	22.1844		47	32.5508	32.4611		47	47.0625	46.7753		47	65.7852	65.3688		47	86.3047	86.0553
47.1	10.0156	10.1236		47.1	14.793	15.0297		47.1	22.2109	22.2296		47.1	32.625	32.525		47.1	47.1328	46.8621		47.1	65.8945	65.4757		47.1	86.3906	86.1591
47.2	10.0469	10.1448		47.2	14.8203	15.0608		47.2	22.2578	22.2746		47.2	32.7109	32.589		47.2	47.2305	46.9489		47.2	66.0039	65.5825		47.2	86.4922	86.2625
47.3	10.0664	10.1659		47.3	14.8477	15.0918		47.3	22.3125	22.3197		47.3	32.7734	32.6529		47.3	47.332	47.0356		47.3	66.1094	65.6891		47.3	86.5977	86.3656
47.4	10.0898	10.187		47.4	14.8906	15.1228		47.4	22.3594	22.3648		47.4	32.8555	32.7167		47.4	47.4336	47.1222		47.4	66.207	65.7956		47.4	86.7031	86.4682
47.5	10.1016	10.2081		47.5	14.9102	15.1538		47.5	22.4062	22.4098		47.5	32.9023	32.7806		47.5	47.5156	47.2088		47.5	66.293	65.9019		47.5	86.793	86.5706
47.6	10.1289	10.2292		47.6	14.9414	15.1849		47.6	22.4531	22.4549		47.6	32.9766	32.8444		47.6	47.6094	47.2953		47.6	66.3906	66.0081		47.6	86.8828	86.6726
47.7	10.1484	10.2504		47.7	14.9609	15.2159		47.7	22.4844	22.4999		47.7	33.0547	32.9082		47.7	47.6797	47.3817		47.7	66.4883	66.1141		47.7	86.9727	86.7742
47.8	10.1641	10.2715		47.8	15.0039	15.2469		47.8	22.5391	22.5449		47.8	33.125	32.972		47.8	47.7695	47.4682		47.8	66.5898	66.2199		47.8	87.0781	86.8755
47.9	10.1758	10.2926		47.9	15.0273	15.2779		47.9	22.582	22.59		47.9	33.1875	33.0358		47.9	47.8633	47.5545		47.9	66.6797	66.3257		47.9	87.1797	86.9764
48	10.207	10.3137		48	15.0586	15.3089		48	22.6406	22.6349		48	33.2852	33.0995		48	47.9609	47.6407		48	66.7852	66.4312		48	87.2812	87.077
48.1	10.2305	10.3348		48.1	15.0898	15.3399		48.1	22.6914	22.68		48.1	33.3633	33.1632		48.1	48.0586	47.7269		48.1	66.8789	66.5365		48.1	87.3789	87.1773
48.2	10.25	10.3559		48.2	15.1133	15.3709		48.2	22.7383	22.7249		48.2	33.4219	33.2269		48.2	48.1445	47.813		48.2	66.9883	66.6418		48.2	87.4648	87.2771
48.3	10.2734	10.3771		48.3	15.1367	15.4019		48.3	22.7695	22.7699		48.3	33.4766	33.2905		48.3	48.2266	47.8992		48.3	67.0742	66.7468		48.3	87.543	87.3767
48.4	10.2969	10.3982		48.4	15.1719	15.4328		48.4	22.8086	22.8149		48.4	33.543	33.3542		48.4	48.3008	47.9852		48.4	67.1758	66.8517		48.4	87.6367	87.4759
48.5	10.3203	10.4193		48.5	15.2031	15.4638		48.5	22.8672	22.8598		48.5	33.6133	33.4177		48.5	48.3789	48.0711		48.5	67.3008	66.9564		48.5	87.7383	87.5747
48.6	10.3359	10.4404		48.6	15.2148	15.4948		48.6	22.9102	22.9048		48.6	33.6875	33.4813		48.6	48.4453	48.157		48.6	67.4102	67.061		48.6	87.832	87.6732
48.7	10.3594	10.4615		48.7	15.2383	15.5258		48.7	22.957	22.9497		48.7	33.7539	33.5449		48.7	48.543	48.2428		48.7	67.5156	67.1655		48.7	87.9414	87.7713
48.8	10.3867	10.4826		48.8	15.2656	15.5567		48.8	22.9961	22.9946		48.8	33.8281	33.6084		48.8	48.6328	48.3286		48.8	67.6328	67.2697		48.8	88.0352	87.8692
48.9	10.3984	10.5037		48.9	15.2773	15.5877		48.9	23.0312	23.0395		48.9	33.8945	33.6719		48.9	48.7148	48.4143		48.9	67.7305	67.3738		48.9	88.125	87.9666
49	10.4336	10.5248		49	15.3008	15.6187		49	23.0781	23.0844		49	33.9648	33.7354		49	48.7773	48.4999		49	67.832	67.4778		49	88.2109	88.0637
49.1	10.457	10.5459		49.1	15.3281	15.6496		49.1	23.1289	23.1293		49.1	34.0195	33.7989		49.1	48.8438	48.5855		49.1	67.9453	67.5815		49.1	88.3086	88.1605
49.2	10.4805	10.567		49.2	15.3633	15.6806		49.2	23.1797	23.1742		49.2	34.0781	33.8623		49.2	48.9219	48.671		49.2	68.0625	67.6852		49.2	88.418	88.2569
49.3	10.5	10.5881		49.3	15.3984	15.7115		49.3	23.2266	23.2191		49.3	34.1484	33.9257		49.3	49.0078	48.7565		49.3	68.1719	67.7886		49.3	88.5195	88.353
49.4	10.5195	10.6091		49.4	15.4141	15.7424		49.4	23.2578	23.264		49.4	34.2031	33.9891		49.4	49.0898	48.8419		49.4	68.2656	67.8919		49.4	88.6094	88.4487
49.5	10.543	10.6302		49.5	15.4414	15.7734		49.5	23.3164	23.3088		49.5	34.2656	34.0525		49.5	49.1797	48.9272		49.5	68.3711	67.9951		49.5	88.707	88.544
49.6	10.5508	10.6513		49.6	15.4688	15.8043		49.6	23.3477	23.3537		49.6	34.3281	34.1158		49.6	49.2539	49.0125		49.6	68.4688	68.098		49.6	88.7891	88.6391
49.7	10.5781	10.6724		49.7	15.5117	15.8353		49.7	23.3867	23.3985		49.7	34.3906	34.1791		49.7	49.3398	49.0977		49.7	68.5664	68.2009		49.7	88.8711	88.7338
49.8	10.6094	10.6935		49.8	15.5469	15.8662		49.8	23.4297	23.4433		49.8	34.4805	34.2424		49.8	49.4375	49.1828		49.8	68.6641	68.3036		49.8	88.9531	88.8282
49.9	10.6484	10.7146		49.9	15.5859	15.8971		49.9	23.4805	23.4881		49.9	34.5625	34.3057		49.9	49.5195	49.2679		49.9	68.7617	68.4061		49.9	89.0625	88.9222
50	10.6562	10.7356		50	15.6172	15.928		50	23.5117	23.5329		50	34.625	34.3689		50	49.5977	49.3529		50	68.8438	68.5084		50	89.1406	89.0158
50.1	10.6797	10.7567		50.1	15.6562	15.9589		50.1	23.5664	23.5777		50.1	34.6719	34.4321		50.1	49.6914	49.4379		50.1	68.9375	68.6106		50.1	89.2305	89.1091
50.2	10.7148	10.7778		50.2	15.6875	15.9899		50.2	23.6055	23.6225		50.2	34.7422	34.4953		50.2	49.8047	49.5227		50.2	69.0391	68.7126		50.2	89.3242	89.2021
50.3	10.7383	10.7989		50.3	15.7305	16.0207		50.3	23.6562	23.6673		50.3	34.8203	34.5584		50.3	49.8945	49.6076		50.3	69.1328	68.8145		50.3	89.3984	89.2948
50.4	10.7539	10.8199		50.4	15.7695	16.0516		50.4	23.7031	23.712		50.4	34.8867	34.6216		50.4	49.9688	49.6923		50.4	69.2461	68.9162		50.4	89.4688	89.3871
50.5	10.7734	10.841		50.5	15.8086	16.0826		50.5	23.7422	23.7568		50.5	34.957	34.6847		50.5	50.0547	49.777		50.5	69.3633	69.0178		50.5	89.5586	89.479
50.6	10.7891	10.8621		50.6	15.8438	16.1134		50.6	23.7852	23.8015		50.6	35.0117	34.7478		50.6	50.1328	49.8617		50.6	69.4648	69.1191		50.6	89.6406	89.5707
50.7	10.8047	10.8832		50.7	15.8867	16.1443		50.7	23.8281	23.8463		50.7	35.0742	34.8108		50.7	50.2305	49.9462		50.7	69.582	69.2204		50.7	89.7344	89.6619
50.8	10.8281	10.9042		50.8	15.9141	16.1752		50.8	23.875	23.891		50.8	35.1328	34.8739		50.8	50.3203	50.0308		50.8	69.6992	69.3214		50.8	89.8281	89.7529
50.9	10.8477	10.9253		50.9	15.957	16.2061		50.9	23.9141	23.9357		50.9	35.1914	34.9369		50.9	50.4258	50.1152		50.9	69.8008	69.4224		50.9	89.9414	89.8435
51	10.8633	10.9464		51	16.0039	16.237		51	23.9609	23.9804		51	35.2539	34.9999		51	50.5195	50.1996		51	69.8945	69.5231		51	90.0391	89.9338
51.1	10.8867	10.9674		51.1	16.043	16.2678		51.1	24.0078	24.0251		51.1	35.3164	35.0628		51.1	50.6094	50.2839		51.1	70	69.6237		51.1	90.1367	90.0237
51.2	10.9062	10.9885		51.2	16.0781	16.2987		51.2	24.0547	24.0698		51.2	35.3828	35.1258		51.2	50.7031	50.3681		51.2	70.1016	69.7241		51.2	90.2188	90.1133
51.3	10.9141	11.0095		51.3	16.1016	16.3296		51.3	24.1055	24.1144		51.3	35.4375	35.1887		51.3	50.7852	50.4524		51.3	70.2031	69.8244		51.3	90.3086	90.2026
51.4	10.9414	11.0306		51.4	16.1484	16.3604		51.4	24.1562	24.1591		51.4	35.5039	35.2516		51.4	50.8672	50.5365		51.4	70.3086	69.9245		51.4	90.4102	90.2915
51.5	10.9688	11.0516		51.5	16.1914	16.3913		51.5	24.2031	24.2037		51.5	35.5664	35.3144		51.5	50.9531	50.6205		51.5	70.4023	70.0244		51.5	90.5039	90.3801
51.6	10.9883	11.0727		51.6	16.207	16.4221		51.6	24.2656	24.2484		51.6	35.6328	35.3772		51.6	51.043	50.7045		51.6	70.4883	70.1242		51.6	90.5977	90.4684
51.7	11	11.0937		51.7	16.2227	16.453		51.7	24.2852	24.293		51.7	35.6797	35.4401		51.7	51.1016	50.7885		51.7	70.5664	70.2239		51.7	90.6758	90.5563
51.8	11.0234	11.1148		51.8	16.2578	16.4838		51.8	24.3281	24.3376		51.8	35.7617	35.5029		51.8	51.1875	50.8724		51.8	70.6602	70.3233		51.8	90.7695	90.6439
51.9	11.0547	11.1358		51.9	16.3047	16.5146		51.9	24.3711	24.3823		51.9	35.8398	35.5656		51.9	51.2812	50.9562		51.9	70.7656	70.4226		51.9	90.8555	90.7312
52	11.0625	11.1569		52	16.3047	16.5455		52	24.4102	24.4269		52	35.8867	35.6284		52	51.3477	51.0399		52	70.8633	70.5218		52	90.9297	90.8181
52.1	11.0898	11.1779		52.1	16.3398	16.5763		52.1	24.4453	24.4715		52.1	35.9414	35.691		52.1	51.4258	51.1236		52.1	70.9648	70.6207		52.1	91.0117	90.9047
52.2	11.1055	11.1989		52.2	16.3633	16.6071		52.2	24.4922	24.516		52.2	36.0039	35.7538		52.2	51.5117	51.2072		52.2	71.0703	70.7196		52.2	91.1055	90.991
52.3	11.1211	11.22		52.3	16.3945	16.638		52.3	24.5352	24.5606		52.3	36.0312	35.8164		52.3	51.5859	51.2908		52.3	71.1602	70.8182		52.3	91.1836	91.0769
52.4	11.1484	11.241		52.4	16.4219	16.6688		52.4	24.5781	24.6052		52.4	36.0977	35.8791		52.4	51.6719	51.3743		52.4	71.2656	70.9167		52.4	91.2695	91.1625
52.5	11.168	11.2621		52.5	16.4609	16.6996		52.5	24.6289	24.6497		52.5	36.168	35.9417		52.5	51.7734	51.4577		52.5	71.3477	71.0151		52.5	91.3594	91.2478
52.6	11.1719	11.2831		52.6	16.4766	16.7304		52.6	24.6758	24.6943		52.6	36.2227	36.0042		52.6	51.8516	51.541		52.6	71.4258	71.1132		52.6	91.4297	91.3328
52.7	11.1914	11.3041		52.7	16.5039	16.7612		52.7	24.7227	24.7388		52.7	36.2852	36.0668		52.7	51.9453	51.6243		52.7	71.5508	71.2113		52.7	91.5078	91.4174
52.8	11.2188	11.3251		52.8	16.543	16.792		52.8	24.7695	24.7833		52.8	36.3398	36.1293		52.8	52.0391	51.7076		52.8	71.6523	71.3091		52.8	91.5859	91.5017
52.9	11.2383	11.3462		52.9	16.5703	16.8228		52.9	24.8164	24.8278		52.9	36.4102	36.1919		52.9	52.1289	51.7908		52.9	71.7539	71.4068		52.9	91.6719	91.5857
53	11.2578	11.3672		53	16.6016	16.8536		53	24.8555	24.8723		53	36.4844	36.2543		53	52.2188	51.8738		53	71.8477	71.5043		53	91.7539	91.6693
53.1	11.2734	11.3882		53.1	16.6328	16.8844		53.1	24.8945	24.9168		53.1	36.5508	36.3168		53.1	52.3164	51.9569		53.1	71.9219	71.6017		53.1	91.8242	91.7527
53.2	11.2891	11.4093		53.2	16.668	16.9152		53.2	24.9414	24.9613		53.2	36.6211	36.3792		53.2	52.3945	52.0399		53.2	72.0195	71.6989		53.2	91.8906	91.8357
53.3	11.3047	11.4303		53.3	16.6875	16.9459		53.3	24.9805	25.0057		53.3	36.6875	36.4416		53.3	52.4688	52.1228		53.3	72.1289	71.7959		53.3	91.957	91.9184
53.4	11.3359	11.4513		53.4	16.7148	16.9767		53.4	25.0352	25.0502		53.4	36.7695	36.504		53.4	52.5625	52.2056		53.4	72.2383	71.8928		53.4	92.0469	92.0007
53.5	11.3594	11.4723		53.5	16.7461	17.0075		53.5	25.082	25.0947		53.5	36.8477	36.5664		53.5	52.6562	52.2884		53.5	72.3359	71.9895		53.5	92.1328	92.0827
53.6	11.3672	11.4933		53.6	16.7695	17.0382		53.6	25.1406	25.1391		53.6	36.9141	36.6287		53.6	52.7266	52.3712		53.6	72.4297	72.0861		53.6	92.2148	92.1644
53.7	11.3789	11.5143		53.7	16.8047	17.069		53.7	25.1875	25.1835		53.7	36.9727	36.691		53.7	52.8008	52.4538		53.7	72.5312	72.1825		53.7	92.293	92.2458
53.8	11.4062	11.5353		53.8	16.8438	17.0998		53.8	25.2383	25.2279		53.8	37.0391	36.7533		53.8	52.8711	52.5364		53.8	72.6172	72.2787		53.8	92.3672	92.3269
53.9	11.4297	11.5563		53.9	16.8711	17.1305		53.9	25.2852	25.2723		53.9	37.1133	36.8156		53.9	52.9492	52.6189		53.9	72.7266	72.3748		53.9	92.4609	92.4076
54	11.4492	11.5773		54	16.9102	17.1613		54	25.3281	25.3167		54	37.1641	36.8778		54	53.0234	52.7014		54	72.8047	72.4707		54	92.5469	92.488
54.1	11.4805	11.5983		54.1	16.9531	17.192		54.1	25.3672	25.3611		54.1	37.2148	36.94		54.1	53.1133	52.7838		54.1	72.9023	72.5664		54.1	92.6406	92.5681
54.2	11.5039	11.6194		54.2	16.9805	17.2227		54.2	25.4141	25.4055		54.2	37.2656	37.0022		54.2	53.1953	52.8661		54.2	73.0234	72.6621		54.2	92.7266	92.6479
54.3	11.5195	11.6404		54.3	17	17.2535		54.3	25.4453	25.4499		54.3	37.3164	37.0643		54.3	53.2852	52.9484		54.3	73.1172	72.7575		54.3	92.832	92.7274
54.4	11.5391	11.6614		54.4	17.0391	17.2842		54.4	25.4922	25.4942		54.4	37.375	37.1265		54.4	53.375	53.0306		54.4	73.207	72.8528		54.4	92.9219	92.8065
54.5	11.5586	11.6824		54.5	17.0781	17.3149		54.5	25.5312	25.5386		54.5	37.4375	37.1886		54.5	53.457	53.1127		54.5	73.3047	72.9478		54.5	93.0039	92.8853
54.6	11.582	11.7034		54.6	17.1016	17.3456		54.6	25.582	25.5829		54.6	37.4922	37.2507		54.6	53.5508	53.1948		54.6	73.4141	73.0427		54.6	93.0859	92.9639
54.7	11.5977	11.7243		54.7	17.1211	17.3764		54.7	25.6016	25.6272		54.7	37.5352	37.3127		54.7	53.6406	53.2768		54.7	73.4922	73.1376		54.7	93.1484	93.0421
54.8	11.6289	11.7453		54.8	17.1602	17.4071		54.8	25.6602	25.6715		54.8	37.5938	37.3747		54.8	53.7422	53.3588		54.8	73.5938	73.2322		54.8	93.2305	93.12
54.9	11.6484	11.7663		54.9	17.1992	17.4378		54.9	25.7109	25.7158		54.9	37.6602	37.4368		54.9	53.8359	53.4406		54.9	73.7148	73.3267		54.9	93.3242	93.1975
55	11.6641	11.7873		55	17.2266	17.4685		55	25.7695	25.7601		55	37.7305	37.4987		55	53.9219	53.5224		55	73.832	73.4209		55	93.3984	93.2748
55.1	11.6836	11.8083		55.1	17.25	17.4992		55.1	25.8086	25.8044		55.1	37.793	37.5607		55.1	54.0117	53.6042		55.1	73.918	73.515		55.1	93.4453	93.3517
55.2	11.7109	11.8293		55.2	17.2734	17.5299		55.2	25.8516	25.8487		55.2	37.8672	37.6226		55.2	54.0859	53.6859		55.2	74.0156	73.609		55.2	93.5078	93.4283
55.3	11.7383	11.8503		55.3	17.3164	17.5606		55.3	25.9102	25.8929		55.3	37.9219	37.6845		55.3	54.1719	53.7675		55.3	74.1094	73.7028		55.3	93.5938	93.5047
55.4	11.7578	11.8713		55.4	17.3398	17.5913		55.4	25.9375	25.9372		55.4	37.9766	37.7464		55.4	54.2383	53.8491		55.4	74.1953	73.7965		55.4	93.6445	93.5807
55.5	11.7773	11.8922		55.5	17.3633	17.622		55.5	25.9844	25.9814		55.5	38.0469	37.8083		55.5	54.3086	53.9305		55.5	74.2891	73.8899		55.5	93.6992	93.6564
55.6	11.8008	11.9132		55.6	17.4062	17.6526		55.6	26.0391	26.0257		55.6	38.1172	37.8701		55.6	54.3867	54.012		55.6	74.3672	73.9832		55.6	93.7734	93.7318
55.7	11.8398	11.9342		55.7	17.4375	17.6833		55.7	26.0898	26.0699		55.7	38.1914	37.9319		55.7	54.4805	54.0933		55.7	74.4609	74.0764		55.7	93.8594	93.8068
55.8	11.8477	11.9552		55.8	17.4453	17.714		55.8	26.1289	26.1141		55.8	38.2461	37.9936		55.8	54.5664	54.1747		55.8	74.5391	74.1694		55.8	93.9141	93.8816
55.9	11.8672	11.9761		55.9	17.4688	17.7447		55.9	26.1836	26.1583		55.9	38.3203	38.0554		55.9	54.6523	54.2559		55.9	74.6367	74.2623		55.9	93.9766	93.9561
56	11.8828	11.9971		56	17.4922	17.7753		56	26.2148	26.2025		56	38.3906	38.1171		56	54.7461	54.337		56	74.7109	74.3549		56	94.0273	94.0302
56.1	11.9062	12.0181		56.1	17.5234	17.806		56.1	26.2773	26.2467		56.1	38.4453	38.1788		56.1	54.8438	54.4181		56.1	74.793	74.4474		56.1	94.0898	94.1041
56.2	11.9297	12.0391		56.2	17.5508	17.8366		56.2	26.3242	26.2909		56.2	38.5156	38.2405		56.2	54.9219	54.4992		56.2	74.8984	74.5398		56.2	94.1719	94.1776
56.3	11.9609	12.06		56.3	17.5938	17.8673		56.3	26.3789	26.335		56.3	38.5742	38.3021		56.3	55.0039	54.5802		56.3	74.9922	74.6319		56.3	94.25	94.2509
56.4	11.9766	12.081		56.4	17.6094	17.8979		56.4	26.4102	26.3792		56.4	38.625	38.3638		56.4	55.0859	54.661		56.4	75.0742	74.724		56.4	94.3164	94.3238
56.5	11.9961	12.1019		56.5	17.6445	17.9286		56.5	26.4453	26.4233		56.5	38.6953	38.4254		56.5	55.1602	54.7418		56.5	75.168	74.8158		56.5	94.3828	94.3964
56.6	12.0117	12.1229		56.6	17.6602	17.9592		56.6	26.4805	26.4674		56.6	38.7539	38.4869		56.6	55.25	54.8227		56.6	75.25	74.9075		56.6	94.4453	94.4688
56.7	12.0273	12.1439		56.7	17.6836	17.9899		56.7	26.5195	26.5116		56.7	38.8164	38.5485		56.7	55.3203	54.9033		56.7	75.3516	74.999		56.7	94.5039	94.5408
56.8	12.0586	12.1648		56.8	17.7305	18.0205		56.8	26.5703	26.5557		56.8	38.8984	38.61		56.8	55.3945	54.984		56.8	75.4609	75.0904		56.8	94.5781	94.6125
56.9	12.0898	12.1858		56.9	17.7617	18.0511		56.9	26.6055	26.5998		56.9	38.9648	38.6715		56.9	55.4688	55.0646		56.9	75.5664	75.1816		56.9	94.6406	94.6839
57	12.1055	12.2067		57	17.7891	18.0817		57	26.6484	26.6439		57	39.0117	38.733		57	55.5195	55.1451		57	75.6602	75.2726		57	94.7031	94.755
57.1	12.125	12.2277		57.1	17.8086	18.1123		57.1	26.6797	26.6879		57.1	39.043	38.7944		57.1	55.5898	55.2255		57.1	75.7539	75.3635		57.1	94.7773	94.8259
57.2	12.1484	12.2486		57.2	17.8438	18.1429		57.2	26.7227	26.732		57.2	39.1016	38.8558		57.2	55.6797	55.3059		57.2	75.8516	75.4542		57.2	94.8711	94.8964
57.3	12.1797	12.2696		57.3	17.8711	18.1735		57.3	26.7695	26.776		57.3	39.168	38.9172		57.3	55.7812	55.3862		57.3	75.957	75.5448		57.3	94.9531	94.9667
57.4	12.207	12.2905		57.4	17.9219	18.2041		57.4	26.8398	26.8201		57.4	39.2461	38.9786		57.4	55.8711	55.4665		57.4	76.0391	75.6352		57.4	95.0234	95.0366
57.5	12.2227	12.3115		57.5	17.9453	18.2348		57.5	26.8789	26.8641		57.5	39.3086	39.0399		57.5	55.9492	55.5466		57.5	76.1172	75.7254		57.5	95.0781	95.1062
57.6	12.2617	12.3324		57.6	17.9766	18.2653		57.6	26.9258	26.9082		57.6	39.3828	39.1012		57.6	56.0312	55.6268		57.6	76.2227	75.8154		57.6	95.1641	95.1756
57.7	12.2812	12.3534		57.7	18.0195	18.296		57.7	26.9844	26.9522		57.7	39.4648	39.1625		57.7	56.125	55.7068		57.7	76.3125	75.9054		57.7	95.25	95.2446
57.8	12.3086	12.3743		57.8	18.0547	18.3265		57.8	27.0352	26.9962		57.8	39.5156	39.2238		57.8	56.2109	55.7868		57.8	76.4062	75.9951		57.8	95.3242	95.3134
57.9	12.3203	12.3952		57.9	18.0898	18.3571		57.9	27.0625	27.0402		57.9	39.5742	39.285		57.9	56.2852	55.8667		57.9	76.4844	76.0847		57.9	95.3984	95.3818
58	12.3477	12.4162		58	18.1133	18.3877		58	27.1016	27.0842		58	39.625	39.3462		58	56.3594	55.9465		58	76.5508	76.1741		58	95.4805	95.45
58.1	12.3711	12.4371		58.1	18.1445	18.4183		58.1	27.1562	27.1281		58.1	39.6836	39.4074		58.1	56.4375	56.0263		58.1	76.6367	76.2633		58.1	95.543	95.5178
58.2	12.3906	12.458		58.2	18.1758	18.4488		58.2	27.2109	27.1721		58.2	39.7539	39.4686		58.2	56.5195	56.106		58.2	76.7266	76.3524		58.2	95.6172	95.5854
58.3	12.4141	12.4789		58.3	18.2109	18.4794		58.3	27.25	27.216		58.3	39.8281	39.5297		58.3	56.5898	56.1857		58.3	76.7969	76.4413		58.3	95.668	95.6527
58.4	12.4453	12.4999		58.4	18.2539	18.5099		58.4	27.3047	27.26		58.4	39.8984	39.5908		58.4	56.6602	56.2653		58.4	76.9023	76.5301		58.4	95.75	95.7197
58.5	12.4648	12.5208		58.5	18.293	18.5405		58.5	27.3633	27.3039		58.5	39.9609	39.6519		58.5	56.7383	56.3448		58.5	77.0039	76.6187		58.5	95.8242	95.7864
58.6	12.5	12.5417		58.6	18.3281	18.571		58.6	27.4102	27.3479		58.6	40.0234	39.7129		58.6	56.8164	56.4243		58.6	77.1016	76.7071		58.6	95.8945	95.8529
58.7	12.5195	12.5626		58.7	18.3555	18.6016		58.7	27.4648	27.3917		58.7	40.082	39.7739		58.7	56.8984	56.5036		58.7	77.1914	76.7954		58.7	95.9531	95.919
58.8	12.5312	12.5836		58.8	18.3828	18.6321		58.8	27.5117	27.4356		58.8	40.1367	39.8349		58.8	56.9648	56.583		58.8	77.2734	76.8835		58.8	96.0039	95.9848
58.9	12.5547	12.6045		58.9	18.4219	18.6627		58.9	27.5703	27.4795		58.9	40.2031	39.8959		58.9	57.0586	56.6622		58.9	77.3789	76.9715		58.9	96.0703	96.0504
59	12.5781	12.6254		59	18.457	18.6932		59	27.6211	27.5234		59	40.2656	39.9569		59	57.1211	56.7414		59	77.4609	77.0593		59	96.1094	96.1157
59.1	12.5977	12.6463		59.1	18.4805	18.7237		59.1	27.668	27.5673		59.1	40.332	40.0178		59.1	57.1875	56.8205		59.1	77.5391	77.1469		59.1	96.1523	96.1807
59.2	12.625	12.6672		59.2	18.5078	18.7543		59.2	27.7031	27.6111		59.2	40.418	40.0787		59.2	57.2773	56.8996		59.2	77.625	77.2343		59.2	96.2109	96.2454
59.3	12.6484	12.6881		59.3	18.5508	18.7848		59.3	27.7539	27.655		59.3	40.4883	40.1396		59.3	57.3672	56.9786		59.3	77.7266	77.3216		59.3	96.2812	96.3098
59.4	12.668	12.709		59.4	18.5781	18.8153		59.4	27.7969	27.6988		59.4	40.5547	40.2004		59.4	57.4492	57.0575		59.4	77.8008	77.4088		59.4	96.3398	96.3739
59.5	12.6914	12.73		59.5	18.6133	18.8458		59.5	27.8516	27.7427		59.5	40.6406	40.2612		59.5	57.5352	57.1363		59.5	77.8672	77.4957		59.5	96.4102	96.4378
59.6	12.7148	12.7508		59.6	18.6367	18.8763		59.6	27.9102	27.7865		59.6	40.7031	40.322		59.6	57.6211	57.2151		59.6	77.9336	77.5825		59.6	96.4648	96.5014
59.7	12.7305	12.7718		59.7	18.668	18.9068		59.7	27.9609	27.8303		59.7	40.7773	40.3828		59.7	57.7031	57.2938		59.7	78.0156	77.6692		59.7	96.5273	96.5647
59.8	12.7422	12.7927		59.8	18.6953	18.9373		59.8	27.9961	27.8741		59.8	40.8398	40.4435		59.8	57.7773	57.3725		59.8	78.082	77.7556		59.8	96.5938	96.6277
59.9	12.7656	12.8136		59.9	18.7266	18.9678		59.9	28.0312	27.9179		59.9	40.9062	40.5043		59.9	57.8594	57.4511		59.9	78.1602	77.842		59.9	96.6602	96.6904
60	12.7773	12.8345		60	18.75	18.9983		60	28.0586	27.9616		60	40.9609	40.5649		60	57.9492	57.5296		60	78.2148	77.9281		60	96.7148	96.7529
60.1	12.7891	12.8553		60.1	18.7812	19.0288		60.1	28.0898	28.0054		60.1	41.0195	40.6256		60.1	58.043	57.6081		60.1	78.293	78.0141		60.1	96.7695	96.8151
60.2	12.8047	12.8763		60.2	18.8047	19.0593		60.2	28.1211	28.0492		60.2	41.0742	40.6863		60.2	58.1328	57.6865		60.2	78.375	78.1		60.2	96.832	96.877
60.3	12.8281	12.8971		60.3	18.8516	19.0898		60.3	28.1562	28.0929		60.3	41.1445	40.7469		60.3	58.2266	57.7648		60.3	78.4609	78.1856		60.3	96.8945	96.9386
60.4	12.8516	12.918		60.4	18.8711	19.1202		60.4	28.1914	28.1366		60.4	41.2109	40.8075		60.4	58.3047	57.843		60.4	78.5508	78.2711		60.4	96.9453	97
60.5	12.875	12.9389		60.5	18.8906	19.1507		60.5	28.2227	28.1804		60.5	41.2695	40.868		60.5	58.3906	57.9212		60.5	78.6289	78.3564		60.5	96.9922	97.0611
60.6	12.8789	12.9598		60.6	18.9141	19.1812		60.6	28.25	28.2241		60.6	41.3164	40.9285		60.6	58.4609	57.9993		60.6	78.7266	78.4416		60.6	97.0469	97.1219
60.7	12.9141	12.9807		60.7	18.9648	19.2116		60.7	28.3008	28.2678		60.7	41.3906	40.989		60.7	58.5664	58.0774		60.7	78.8203	78.5267		60.7	97.1055	97.1824
60.8	12.9375	13.0016		60.8	18.9844	19.2421		60.8	28.332	28.3115		60.8	41.4492	41.0495		60.8	58.6445	58.1554		60.8	78.8945	78.6115		60.8	97.1523	97.2427
60.9	12.9492	13.0224		60.9	19.0117	19.2725		60.9	28.3555	28.3552		60.9	41.5	41.11		60.9	58.7109	58.2333		60.9	78.9883	78.6962		60.9	97.2109	97.3027
61	12.9766	13.0433		61	19.0391	19.303		61	28.3984	28.3988		61	41.5781	41.1704		61	58.7852	58.3111		61	79.0781	78.7807		61	97.2656	97.3624
61.1	13.0078	13.0642		61.1	19.0664	19.3334		61.1	28.4414	28.4425		61.1	41.6406	41.2308		61.1	58.8594	58.3889		61.1	79.1719	78.865		61.1	97.3242	97.4219
61.2	13.0195	13.0851		61.2	19.0938	19.3639		61.2	28.4688	28.4861		61.2	41.6992	41.2912		61.2	58.9219	58.4666		61.2	79.2617	78.9493		61.2	97.3633	97.4811
61.3	13.0391	13.106		61.3	19.1211	19.3943		61.3	28.5195	28.5298		61.3	41.7656	41.3515		61.3	59.0039	58.5443		61.3	79.3477	79.0333		61.3	97.4219	97.54
61.4	13.0547	13.1268		61.4	19.1562	19.4247		61.4	28.5586	28.5734		61.4	41.8125	41.4119		61.4	59.0742	58.6219		61.4	79.4219	79.1172		61.4	97.4688	97.5986
61.5	13.0703	13.1477		61.5	19.1914	19.4552		61.5	28.6055	28.617		61.5	41.8555	41.4721		61.5	59.1562	58.6994		61.5	79.5117	79.2009		61.5	97.5234	97.657
61.6	13.082	13.1686		61.6	19.2109	19.4856		61.6	28.6445	28.6606		61.6	41.9102	41.5324		61.6	59.2148	58.7769		61.6	79.582	79.2844		61.6	97.5742	97.7152
61.7	13.1016	13.1895		61.7	19.2383	19.516		61.7	28.7109	28.7042		61.7	41.9844	41.5927		61.7	59.2891	58.8542		61.7	79.6523	79.3678		61.7	97.6445	97.773
61.8	13.1211	13.2103		61.8	19.2812	19.5464		61.8	28.7617	28.7478		61.8	42.0547	41.6529		61.8	59.3516	58.9316		61.8	79.7383	79.451		61.8	97.7148	97.8306
61.9	13.1523	13.2312		61.9	19.3086	19.5768		61.9	28.8203	28.7914		61.9	42.1133	41.7131		61.9	59.4219	59.0088		61.9	79.8359	79.5341		61.9	97.7695	97.8879
62	13.1758	13.252		62	19.3477	19.6073		62	28.875	28.8349		62	42.1758	41.7732		62	59.5078	59.0859		62	79.9023	79.617		62	97.8281	97.945
62.1	13.1953	13.2729		62.1	19.375	19.6376		62.1	28.9297	28.8785		62.1	42.2266	41.8334		62.1	59.582	59.1631		62.1	79.9648	79.6997		62.1	97.8789	98.0018
62.2	13.207	13.2938		62.2	19.4062	19.6681		62.2	28.9648	28.922		62.2	42.2812	41.8935		62.2	59.6445	59.2401		62.2	80.0391	79.7823		62.2	97.9453	98.0584
62.3	13.2227	13.3146		62.3	19.4297	19.6984		62.3	29.0156	28.9656		62.3	42.332	41.9536		62.3	59.7305	59.3171		62.3	80.1094	79.8647		62.3	98.0117	98.1147
62.4	13.2461	13.3355		62.4	19.4688	19.7288		62.4	29.0742	29.0091		62.4	42.3945	42.0136		62.4	59.8203	59.394		62.4	80.1914	79.947		62.4	98.0781	98.1707
62.5	13.2539	13.3563		62.5	19.4922	19.7592		62.5	29.1133	29.0526		62.5	42.4492	42.0737		62.5	59.8789	59.4708		62.5	80.2539	80.0291		62.5	98.1328	98.2264
62.6	13.2695	13.3772		62.6	19.5195	19.7896		62.6	29.1445	29.0961		62.6	42.5195	42.1337		62.6	59.9336	59.5476		62.6	80.3242	80.111		62.6	98.1992	98.282
62.7	13.2812	13.398		62.7	19.5391	19.82		62.7	29.1875	29.1396		62.7	42.5586	42.1936		62.7	60.0078	59.6243		62.7	80.4023	80.1928		62.7	98.2617	98.3372
62.8	13.2969	13.4189		62.8	19.5547	19.8503		62.8	29.2148	29.1831		62.8	42.5938	42.2536		62.8	60.082	59.701		62.8	80.4766	80.2743		62.8	98.3164	98.3922
62.9	13.3281	13.4397		62.9	19.5977	19.8807		62.9	29.2773	29.2266		62.9	42.6562	42.3135		62.9	60.1797	59.7775		62.9	80.5586	80.3558		62.9	98.375	98.447
63	13.3359	13.4605		63	19.6133	19.911		63	29.3164	29.27		63	42.7148	42.3734		63	60.2422	59.854		63	80.6445	80.4371		63	98.4219	98.5015
63.1	13.3516	13.4814		63.1	19.6484	19.9414		63.1	29.3516	29.3135		63.1	42.7773	42.4333		63.1	60.3281	59.9305		63.1	80.7266	80.5182		63.1	98.4805	98.5557
63.2	13.3672	13.5022		63.2	19.6602	19.9718		63.2	29.3828	29.3569		63.2	42.8281	42.4932		63.2	60.4141	60.0068		63.2	80.8125	80.5991		63.2	98.5117	98.6097
63.3	13.3867	13.5231		63.3	19.6836	20.0021		63.3	29.4219	29.4003		63.3	42.8906	42.553		63.3	60.4961	60.0832		63.3	80.9023	80.6799		63.3	98.5703	98.6634
63.4	13.4062	13.5439		63.4	19.6992	20.0324		63.4	29.4492	29.4438		63.4	42.9492	42.6128		63.4	60.5664	60.1594		63.4	80.9961	80.7606		63.4	98.6133	98.7169
63.5	13.4258	13.5647		63.5	19.7344	20.0628		63.5	29.4805	29.4871		63.5	43.0117	42.6725		63.5	60.6523	60.2355		63.5	81.0898	80.841		63.5	98.668	98.7701
63.6	13.4453	13.5856		63.6	19.7773	20.0931		63.6	29.5234	29.5306		63.6	43.0742	42.7323		63.6	60.7422	60.3116		63.6	81.1758	80.9213		63.6	98.7188	98.8231
63.7	13.457	13.6064		63.7	19.7969	20.1235		63.7	29.5547	29.5739		63.7	43.1367	42.792		63.7	60.8203	60.3876		63.7	81.2617	81.0015		63.7	98.7617	98.8759
63.8	13.4805	13.6272		63.8	19.8398	20.1538		63.8	29.5938	29.6173		63.8	43.2188	42.8517		63.8	60.9023	60.4636		63.8	81.3477	81.0814		63.8	98.8125	98.9284
63.9	13.5117	13.648		63.9	19.8828	20.1841		63.9	29.6367	29.6607		63.9	43.3086	42.9113		63.9	61.0039	60.5395		63.9	81.4297	81.1613		63.9	98.8711	98.9806
64	13.5312	13.6689		64	19.9219	20.2144		64	29.6875	29.704		64	43.375	42.971		64	61.0742	60.6153		64	81.5117	81.2409		64	98.9102	99.0326
64.1	13.5625	13.6897		64.1	19.9609	20.2447		64.1	29.7266	29.7474		64.1	43.4414	43.0306		64.1	61.1602	60.6911		64.1	81.5977	81.3204		64.1	98.957	99.0843
64.2	13.5703	13.7105		64.2	19.9805	20.2751		64.2	29.7539	29.7907		64.2	43.5039	43.0902		64.2	61.2305	60.7668		64.2	81.6602	81.3997		64.2	98.9883	99.1358
64.3	13.5898	13.7313		64.3	20.0117	20.3054		64.3	29.793	29.834		64.3	43.5547	43.1497		64.3	61.3086	60.8424		64.3	81.75	81.4789		64.3	99.043	99.1871
64.4	13.6016	13.7522		64.4	20.0508	20.3356		64.4	29.8438	29.8773		64.4	43.5977	43.2093		64.4	61.3594	60.9179		64.4	81.8164	81.5579		64.4	99.082	99.2381
64.5	13.6328	13.773		64.5	20.1016	20.366		64.5	29.8906	29.9206		64.5	43.6719	43.2687		64.5	61.4336	60.9934		64.5	81.9062	81.6368		64.5	99.1367	99.2889
64.6	13.6523	13.7938		64.6	20.1367	20.3962		64.6	29.9336	29.9639		64.6	43.7383	43.3282		64.6	61.5156	61.0688		64.6	81.9844	81.7154		64.6	99.1953	99.3394
64.7	13.668	13.8146		64.7	20.1719	20.4265		64.7	29.9688	30.0072		64.7	43.793	43.3877		64.7	61.582	61.1442		64.7	82.0664	81.794		64.7	99.2305	99.3897
64.8	13.6875	13.8354		64.8	20.1992	20.4568		64.8	30.0195	30.0505		64.8	43.8594	43.4471		64.8	61.6602	61.2195		64.8	82.1562	81.8723		64.8	99.2734	99.4398
64.9	13.6914	13.8562		64.9	20.2344	20.4871		64.9	30.0586	30.0937		64.9	43.918	43.5065		64.9	61.7109	61.2946		64.9	82.2422	81.9505		64.9	99.3125	99.4896
65	13.7188	13.877		65	20.2812	20.5174		65	30.1055	30.137		65	43.9648	43.5659		65	61.7891	61.3698		65	82.3281	82.0286		65	99.3477	99.5392
65.1	13.75	13.8978		65.1	20.3125	20.5476		65.1	30.1562	30.1802		65.1	44.0195	43.6252		65.1	61.8789	61.4449		65.1	82.4102	82.1064		65.1	99.3867	99.5885
65.2	13.7695	13.9186		65.2	20.3477	20.5779		65.2	30.1992	30.2234		65.2	44.0703	43.6845		65.2	61.957	61.5198		65.2	82.4922	82.1842		65.2	99.4297	99.6376
65.3	13.793	13.9394		65.3	20.3672	20.6081		65.3	30.25	30.2666		65.3	44.1133	43.7438		65.3	62.0273	61.5948		65.3	82.5898	82.2617		65.3	99.4766	99.6865
65.4	13.8203	13.9602		65.4	20.3945	20.6384		65.4	30.2969	30.3099		65.4	44.1797	43.8031		65.4	62.1211	61.6697		65.4	82.668	82.3391		65.4	99.5195	99.7351
65.5	13.8398	13.981		65.5	20.4414	20.6687		65.5	30.3516	30.353		65.5	44.2461	43.8623		65.5	62.2031	61.7444		65.5	82.7422	82.4163		65.5	99.582	99.7835
65.6	13.8555	14.0018		65.6	20.4766	20.6989		65.6	30.4023	30.3962		65.6	44.2969	43.9215		65.6	62.2852	61.8192		65.6	82.8047	82.4934		65.6	99.6328	99.8317
65.7	13.8711	14.0226		65.7	20.5117	20.7292		65.7	30.4492	30.4394		65.7	44.375	43.9807		65.7	62.3672	61.8938		65.7	82.8906	82.5703		65.7	99.6914	99.8796
65.8	13.8906	14.0434		65.8	20.5469	20.7594		65.8	30.5	30.4825		65.8	44.4531	44.0398		65.8	62.4375	61.9685		65.8	82.9648	82.647		65.8	99.7422	99.9273
65.9	13.9141	14.0642		65.9	20.5703	20.7896		65.9	30.5508	30.5257		65.9	44.5078	44.099		65.9	62.5039	62.043		65.9	83.0234	82.7237		65.9	99.8008	99.9748
66	13.9492	14.085		66	20.6133	20.8199		66	30.6016	30.5688		66	44.5586	44.1581		66	62.5938	62.1174		66	83.0859	82.8001		66	99.8516	100.022
66.1	13.9688	14.1058		66.1	20.6367	20.8501		66.1	30.6484	30.612		66.1	44.6172	44.2171		66.1	62.6641	62.1918		66.1	83.1602	82.8763		66.1	99.9023	100.069
66.2	13.9844	14.1266		66.2	20.6602	20.8803		66.2	30.6914	30.6551		66.2	44.6836	44.2762		66.2	62.7305	62.2661		66.2	83.2188	82.9525		66.2	99.9609	100.116
66.3	13.9922	14.1473		66.3	20.6914	20.9105		66.3	30.7344	30.6982		66.3	44.7383	44.3352		66.3	62.793	62.3404		66.3	83.2734	83.0284		66.3	100.004	100.162
66.4	14.0195	14.1681		66.4	20.7148	20.9407		66.4	30.7852	30.7413		66.4	44.7969	44.3942		66.4	62.8711	62.4145		66.4	83.3359	83.1042		66.4	100.055	100.209
66.5	14.0391	14.1889		66.5	20.7539	20.9709		66.5	30.8398	30.7844		66.5	44.8594	44.4532		66.5	62.9258	62.4886		66.5	83.3945	83.1798		66.5	100.102	100.255
66.6	14.0625	14.2097		66.6	20.7695	21.0011		66.6	30.8828	30.8275		66.6	44.9258	44.5121		66.6	62.9922	62.5627		66.6	83.4609	83.2553		66.6	100.144	100.301
66.7	14.0898	14.2304		66.7	20.8008	21.0313		66.7	30.9297	30.8705		66.7	44.9883	44.571		66.7	63.0742	62.6367		66.7	83.543	83.3306		66.7	100.207	100.346
66.8	14.1094	14.2512		66.8	20.8203	21.0615		66.8	30.9883	30.9136		66.8	45.0391	44.6299		66.8	63.1367	62.7106		66.8	83.6211	83.4057		66.8	100.254	100.392
66.9	14.1211	14.272		66.9	20.832	21.0917		66.9	31.0273	30.9566		66.9	45.082	44.6888		66.9	63.1836	62.7844		66.9	83.6875	83.4807		66.9	100.285	100.437
67	14.1484	14.2928		67	20.8633	21.1219		67	31.0781	30.9996		67	45.1445	44.7476		67	63.2656	62.8581		67	83.7578	83.5555		67	100.34	100.482
67.1	14.168	14.3135		67.1	20.8984	21.1521		67.1	31.1172	31.0427		67.1	45.2031	44.8064		67.1	63.3438	62.9319		67.1	83.8359	83.6302		67.1	100.387	100.527
67.2	14.1953	14.3343		67.2	20.918	21.1823		67.2	31.1641	31.0857		67.2	45.25	44.8652		67.2	63.3984	63.0055		67.2	83.9023	83.7047		67.2	100.414	100.571
67.3	14.207	14.3551		67.3	20.9375	21.2125		67.3	31.1914	31.1287		67.3	45.3086	44.9239		67.3	63.4648	63.0791		67.3	83.9688	83.779		67.3	100.438	100.616
67.4	14.2227	14.3758		67.4	20.9648	21.2426		67.4	31.2266	31.1717		67.4	45.375	44.9826		67.4	63.5234	63.1525		67.4	84.0469	83.8532		67.4	100.473	100.66
67.5	14.2383	14.3966		67.5	20.9883	21.2728		67.5	31.2656	31.2146		67.5	45.4375	45.0413		67.5	63.5977	63.2259		67.5	84.125	83.9272		67.5	100.512	100.704
67.6	14.2578	14.4173		67.6	21.0195	21.3029		67.6	31.3086	31.2576		67.6	45.5	45.1		67.6	63.6797	63.2993		67.6	84.207	84.0011		67.6	100.555	100.747
67.7	14.2773	14.4381		67.7	21.0625	21.3331		67.7	31.3672	31.3006		67.7	45.5391	45.1587		67.7	63.7539	63.3726		67.7	84.2812	84.0748		67.7	100.598	100.791
67.8	14.2891	14.4588		67.8	21.082	21.3633		67.8	31.4062	31.3435		67.8	45.5859	45.2172		67.8	63.8359	63.4458		67.8	84.3477	84.1483		67.8	100.641	100.834
67.9	14.3086	14.4796		67.9	21.1172	21.3934		67.9	31.4414	31.3865		67.9	45.6367	45.2759		67.9	63.9141	63.5189		67.9	84.4219	84.2217		67.9	100.688	100.877
68	14.3438	14.5003		68	21.1523	21.4235		68	31.4766	31.4294		68	45.707	45.3344		68	64.0078	63.592		68	84.4922	84.295		68	100.731	100.92
68.1	14.3711	14.5211		68.1	21.1836	21.4537		68.1	31.5312	31.4723		68.1	45.7852	45.3929		68.1	64.0977	63.665		68.1	84.5703	84.368		68.1	100.793	100.963
68.2	14.3828	14.5419		68.2	21.207	21.4838		68.2	31.5508	31.5152		68.2	45.8281	45.4515		68.2	64.1758	63.7379		68.2	84.6445	84.4409		68.2	100.82	101.005
68.3	14.4062	14.5626		68.3	21.2305	21.5139		68.3	31.6094	31.5581		68.3	45.8984	45.5099		68.3	64.2695	63.8108		68.3	84.7109	84.5136		68.3	100.863	101.047
68.4	14.4297	14.5833		68.4	21.2734	21.5441		68.4	31.6523	31.601		68.4	45.9648	45.5684		68.4	64.3594	63.8836		68.4	84.793	84.5863		68.4	100.906	101.089
68.5	14.4492	14.6041		68.5	21.3008	21.5742		68.5	31.6992	31.6438		68.5	46.0312	45.6268		68.5	64.4336	63.9563		68.5	84.8711	84.6587		68.5	100.953	101.131
68.6	14.4805	14.6248		68.6	21.3281	21.6043		68.6	31.7422	31.6867		68.6	46.0938	45.6852		68.6	64.5039	64.029		68.6	84.9531	84.7309		68.6	100.992	101.172
68.7	14.5	14.6456		68.7	21.3633	21.6344		68.7	31.7773	31.7295		68.7	46.1602	45.7436		68.7	64.5703	64.1016		68.7	85.0391	84.8031		68.7	101.035	101.214
68.8	14.5156	14.6663		68.8	21.3984	21.6645		68.8	31.8203	31.7724		68.8	46.2344	45.8019		68.8	64.6289	64.1741		68.8	85.1055	84.875		68.8	101.09	101.255
68.9	14.5195	14.687		68.9	21.4258	21.6946		68.9	31.875	31.8152		68.9	46.293	45.8602		68.9	64.6758	64.2465		68.9	85.1562	84.9468		68.9	101.141	101.296
69	14.5469	14.7078		69	21.4492	21.7247		69	31.9258	31.858		69	46.3555	45.9185		69	64.75	64.3189		69	85.2344	85.0184		69	101.188	101.336
69.1	14.5586	14.7285		69.1	21.4844	21.7548		69.1	31.9688	31.9008		69.1	46.4062	45.9768		69.1	64.8086	64.3912		69.1	85.2969	85.0899		69.1	101.231	101.377
69.2	14.582	14.7492		69.2	21.5195	21.7849		69.2	32.0156	31.9436		69.2	46.4727	46.035		69.2	64.8789	64.4634		69.2	85.3672	85.1612		69.2	101.277	101.417
69.3	14.6094	14.7699		69.3	21.5586	21.815		69.3	32.0625	31.9864		69.3	46.5469	46.0932		69.3	64.9336	64.5356		69.3	85.4492	85.2324		69.3	101.32	101.457
69.4	14.6367	14.7906		69.4	21.5898	21.8451		69.4	32.0977	32.0292		69.4	46.6133	46.1514		69.4	65.0039	64.6077		69.4	85.5195	85.3034		69.4	101.356	101.497
69.5	14.6484	14.8114		69.5	21.6094	21.8752		69.5	32.1289	32.072		69.5	46.668	46.2095		69.5	65.0625	64.6797		69.5	85.582	85.3742		69.5	101.379	101.537
69.6	14.6758	14.8321		69.6	21.6445	21.9052		69.6	32.1797	32.1147		69.6	46.7344	46.2676		69.6	65.1367	64.7517		69.6	85.6562	85.4449		69.6	101.414	101.576
69.7	14.6914	14.8528		69.7	21.6875	21.9353		69.7	32.2344	32.1574		69.7	46.7969	46.3258		69.7	65.1953	64.8236		69.7	85.7031	85.5155		69.7	101.457	101.616
69.8	14.7031	14.8735		69.8	21.7109	21.9654		69.8	32.2734	32.2002		69.8	46.8477	46.3838		69.8	65.2539	64.8954		69.8	85.7539	85.5858		69.8	101.496	101.655
69.9	14.7227	14.8942		69.9	21.7383	21.9954		69.9	32.3086	32.2429		69.9	46.8984	46.4419		69.9	65.3203	64.9672		69.9	85.8203	85.656		69.9	101.531	101.694
70	14.7461	14.915		70	21.7617	22.0255		70	32.3359	32.2856		70	46.9648	46.4999		70	65.3984	65.0388		70	85.8789	85.7261		70	101.57	101.733
70.1	14.7578	14.9357		70.1	21.8008	22.0555		70.1	32.3711	32.3283		70.1	47.0391	46.5579		70.1	65.4727	65.1105		70.1	85.9375	85.796		70.1	101.609	101.771
70.2	14.7773	14.9564		70.2	21.832	22.0856		70.2	32.4102	32.371		70.2	47.0859	46.6158		70.2	65.5508	65.182		70.2	86.0039	85.8657		70.2	101.648	101.809
70.3	14.7969	14.9771		70.3	21.8711	22.1156		70.3	32.4609	32.4137		70.3	47.1367	46.6737		70.3	65.6367	65.2535		70.3	86.0625	85.9353		70.3	101.691	101.847
70.4	14.8008	14.9978		70.4	21.8867	22.1456		70.4	32.5	32.4563		70.4	47.1914	46.7317		70.4	65.6914	65.3249		70.4	86.1094	86.0047		70.4	101.719	101.885
70.5	14.8203	15.0185		70.5	21.9258	22.1757		70.5	32.5391	32.499		70.5	47.2422	46.7895		70.5	65.7891	65.3962		70.5	86.1797	86.074		70.5	101.762	101.923
70.6	14.8477	15.0392		70.6	21.9375	22.2057		70.6	32.582	32.5416		70.6	47.2891	46.8474		70.6	65.8711	65.4675		70.6	86.25	86.1431		70.6	101.793	101.961
70.7	14.8633	15.0599		70.7	21.9648	22.2357		70.7	32.6133	32.5843		70.7	47.3477	46.9052		70.7	65.9414	65.5386		70.7	86.3086	86.2121		70.7	101.824	101.998
70.8	14.8945	15.0806		70.8	22.0039	22.2657		70.8	32.6641	32.6269		70.8	47.4102	46.963		70.8	66.0234	65.6098		70.8	86.3789	86.2808		70.8	101.856	102.035
70.9	14.918	15.1013		70.9	22.0312	22.2957		70.9	32.7109	32.6695		70.9	47.457	47.0208		70.9	66.0898	65.6808		70.9	86.4375	86.3495		70.9	101.879	102.072
71	14.9297	15.122		71	22.0625	22.3258		71	32.7539	32.7121		71	47.5234	47.0785		71	66.1719	65.7518		71	86.5195	86.418		71	101.914	102.109
71.1	14.9375	15.1427		71.1	22.0781	22.3558		71.1	32.7891	32.7547		71.1	47.5703	47.1362		71.1	66.2227	65.8227		71.1	86.582	86.4863		71.1	101.945	102.145
71.2	14.9648	15.1634		71.2	22.1055	22.3858		71.2	32.8516	32.7973		71.2	47.6445	47.1939		71.2	66.2891	65.8935		71.2	86.6602	86.5545		71.2	101.984	102.182
71.3	15	15.1841		71.3	22.1406	22.4158		71.3	32.8906	32.8398		71.3	47.7148	47.2516		71.3	66.3477	65.9643		71.3	86.7422	86.6225		71.3	102.019	102.218
71.4	15.0273	15.2048		71.4	22.1719	22.4457		71.4	32.9375	32.8824		71.4	47.7812	47.3092		71.4	66.4375	66.035		71.4	86.8242	86.6903		71.4	102.074	102.254
71.5	15.0352	15.2255		71.5	22.1914	22.4757		71.5	32.9648	32.9249		71.5	47.8359	47.3668		71.5	66.5	66.1056		71.5	86.8906	86.758		71.5	102.098	102.29
71.6	15.0586	15.2461		71.6	22.2188	22.5057		71.6	33.0039	32.9675		71.6	47.8945	47.4244		71.6	66.5625	66.1762		71.6	86.9531	86.8256		71.6	102.133	102.326
71.7	15.0742	15.2668		71.7	22.2461	22.5357		71.7	33.0508	33.01		71.7	47.9531	47.4819		71.7	66.625	66.2467		71.7	87.0117	86.893		71.7	102.156	102.361
71.8	15.0781	15.2875		71.8	22.2695	22.5657		71.8	33.0898	33.0525		71.8	48.0039	47.5394		71.8	66.6914	66.3171		71.8	87.0664	86.9602		71.8	102.176	102.396
71.9	15.1094	15.3082		71.9	22.3047	22.5956		71.9	33.1445	33.095		71.9	48.0703	47.597		71.9	66.7617	66.3875		71.9	87.1406	87.0273		71.9	102.203	102.431
72	15.125	15.3288		72	22.3477	22.6256		72	33.1953	33.1375		72	48.1367	47.6544		72	66.8438	66.4577		72	87.2266	87.0942		72	102.242	102.466
72.1	15.1523	15.3495		72.1	22.3789	22.6556		72.1	33.2422	33.18		72.1	48.1836	47.7118		72.1	66.9102	66.528		72.1	87.2812	87.1609		72.1	102.277	102.501
72.2	15.1602	15.3702		72.2	22.3945	22.6855		72.2	33.2773	33.2224		72.2	48.2344	47.7693		72.2	66.9688	66.5981		72.2	87.3203	87.2276		72.2	102.297	102.536
72.3	15.1797	15.3909		72.3	22.4219	22.7155		72.3	33.3164	33.2649		72.3	48.2891	47.8266		72.3	67.043	66.6682		72.3	87.3828	87.294		72.3	102.324	102.57
72.4	15.1914	15.4115		72.4	22.4609	22.7454		72.4	33.3516	33.3073		72.4	48.332	47.884		72.4	67.1133	66.7381		72.4	87.4297	87.3603		72.4	102.348	102.604
72.5	15.2227	15.4322		72.5	22.4922	22.7754		72.5	33.4023	33.3498		72.5	48.3867	47.9413		72.5	67.1875	66.808		72.5	87.4883	87.4265		72.5	102.394	102.638
72.6	15.2344	15.4529		72.6	22.5156	22.8053		72.6	33.4414	33.3922		72.6	48.4336	47.9986		72.6	67.2539	66.8779		72.6	87.5508	87.4925		72.6	102.426	102.672
72.7	15.2656	15.4735		72.7	22.5508	22.8352		72.7	33.4844	33.4346		72.7	48.4922	48.0559		72.7	67.3203	66.9477		72.7	87.6367	87.5583		72.7	102.465	102.706
72.8	15.2773	15.4942		72.8	22.5859	22.8652		72.8	33.5391	33.477		72.8	48.5547	48.1131		72.8	67.3984	67.0174		72.8	87.7109	87.624		72.8	102.516	102.739
72.9	15.3047	15.5148		72.9	22.6211	22.8951		72.9	33.5898	33.5194		72.9	48.6211	48.1704		72.9	67.4844	67.0871		72.9	87.793	87.6895		72.9	102.57	102.772
73	15.3203	15.5355		73	22.6523	22.925		73	33.625	33.5618		73	48.6719	48.2275		73	67.5469	67.1566		73	87.8516	87.7549		73	102.602	102.806
73.1	15.3398	15.5562		73.1	22.6836	22.9549		73.1	33.6562	33.6042		73.1	48.7188	48.2847		73.1	67.6055	67.2262		73.1	87.9023	87.8201		73.1	102.629	102.839
73.2	15.3594	15.5768		73.2	22.7148	22.9849		73.2	33.7031	33.6465		73.2	48.7695	48.3418		73.2	67.6797	67.2956		73.2	87.9648	87.8852		73.2	102.672	102.871
73.3	15.3711	15.5975		73.3	22.7578	23.0147		73.3	33.75	33.6889		73.3	48.832	48.3989		73.3	67.7461	67.3649		73.3	88.0273	87.9501		73.3	102.711	102.904
73.4	15.3867	15.6181		73.4	22.7891	23.0447		73.4	33.793	33.7312		73.4	48.8945	48.456		73.4	67.8086	67.4342		73.4	88.082	88.0148		73.4	102.742	102.936
73.5	15.4062	15.6388		73.5	22.8125	23.0746		73.5	33.8203	33.7735		73.5	48.9531	48.513		73.5	67.8555	67.5034		73.5	88.1484	88.0794		73.5	102.781	102.969
73.6	15.4258	15.6594		73.6	22.8555	23.1044		73.6	33.8594	33.8158		73.6	49.0273	48.5701		73.6	67.9141	67.5726		73.6	88.2148	88.1439		73.6	102.812	103.001
73.7	15.4414	15.68		73.7	22.8711	23.1343		73.7	33.8906	33.8581		73.7	49.0781	48.6271		73.7	67.957	67.6417		73.7	88.2617	88.2082		73.7	102.828	103.033
73.8	15.4609	15.7007		73.8	22.9023	23.1642		73.8	33.9258	33.9004		73.8	49.1445	48.684		73.8	68.0273	67.7107		73.8	88.3203	88.2723		73.8	102.867	103.064
73.9	15.4883	15.7213		73.9	22.9336	23.1941		73.9	33.957	33.9427		73.9	49.2109	48.741		73.9	68.0938	67.7796		73.9	88.3867	88.3363		73.9	102.914	103.096
74	15.5156	15.742		74	22.9727	23.224		74	34.0078	33.985		74	49.2734	48.7979		74	68.1523	67.8485		74	88.4531	88.4001		74	102.961	103.127
74.1	15.543	15.7626		74.1	23.0039	23.2538		74.1	34.0508	34.0273		74.1	49.3242	48.8548		74.1	68.207	67.9173		74.1	88.4883	88.4638		74.1	102.988	103.159
74.2	15.5703	15.7833		74.2	23.043	23.2837		74.2	34.1016	34.0695		74.2	49.3828	48.9116		74.2	68.2852	67.986		74.2	88.5508	88.5274		74.2	103.035	103.19
74.3	15.5898	15.8039		74.3	23.082	23.3136		74.3	34.1562	34.1117		74.3	49.4453	48.9684		74.3	68.3633	68.0547		74.3	88.6133	88.5907		74.3	103.066	103.221
74.4	15.6133	15.8245		74.4	23.1094	23.3434		74.4	34.1914	34.154		74.4	49.5039	49.0252		74.4	68.4531	68.1232		74.4	88.6797	88.654		74.4	103.102	103.252
74.5	15.6289	15.8451		74.5	23.1211	23.3733		74.5	34.2305	34.1962		74.5	49.5508	49.082		74.5	68.5117	68.1917		74.5	88.7422	88.717		74.5	103.125	103.282
74.6	15.6484	15.8658		74.6	23.1484	23.4031		74.6	34.2891	34.2384		74.6	49.6016	49.1387		74.6	68.6016	68.2602		74.6	88.8086	88.7799		74.6	103.156	103.313
74.7	15.668	15.8864		74.7	23.1797	23.433		74.7	34.3359	34.2806		74.7	49.6641	49.1955		74.7	68.7031	68.3285		74.7	88.8672	88.8427		74.7	103.188	103.343
74.8	15.6875	15.907		74.8	23.2109	23.4628		74.8	34.3789	34.3227		74.8	49.7188	49.2521		74.8	68.7969	68.3969		74.8	88.9258	88.9053		74.8	103.231	103.373
74.9	15.7031	15.9276		74.9	23.2344	23.4927		74.9	34.4219	34.3649		74.9	49.7656	49.3088		74.9	68.8672	68.4651		74.9	88.9883	88.9678		74.9	103.254	103.403
75	15.7227	15.9483		75	23.2656	23.5225		75	34.4688	34.4071		75	49.8203	49.3654		75	68.9453	68.5332		75	89.0469	89.0301		75	103.293	103.433
75.1	15.7422	15.9689		75.1	23.2891	23.5523		75.1	34.5234	34.4492		75.1	49.8906	49.422		75.1	69.0195	68.6013		75.1	89.1172	89.0923		75.1	103.336	103.462
75.2	15.7578	15.9895		75.2	23.3203	23.5821		75.2	34.5664	34.4914		75.2	49.9453	49.4786		75.2	69.0703	68.6693		75.2	89.1758	89.1543		75.2	103.356	103.492
75.3	15.793	16.0101		75.3	23.3477	23.612		75.3	34.6289	34.5335		75.3	50.0234	49.5352		75.3	69.1523	68.7373		75.3	89.2461	89.2161		75.3	103.394	103.521
75.4	15.8125	16.0307		75.4	23.3711	23.6418		75.4	34.668	34.5756		75.4	50.1016	49.5917		75.4	69.2148	68.8051		75.4	89.3164	89.2779		75.4	103.426	103.55
75.5	15.8281	16.0513		75.5	23.4023	23.6716		75.5	34.707	34.6177		75.5	50.1641	49.6482		75.5	69.2773	68.8729		75.5	89.3789	89.3394		75.5	103.453	103.579
75.6	15.8438	16.0719		75.6	23.418	23.7014		75.6	34.7422	34.6598		75.6	50.2188	49.7046		75.6	69.332	68.9407		75.6	89.418	89.4008		75.6	103.477	103.608
75.7	15.8789	16.0925		75.7	23.4531	23.7312		75.7	34.8008	34.7019		75.7	50.2891	49.7611		75.7	69.3984	69.0083		75.7	89.4766	89.4621		75.7	103.512	103.637
75.8	15.8906	16.1131		75.8	23.4688	23.761		75.8	34.8477	34.744		75.8	50.3359	49.8175		75.8	69.4414	69.0759		75.8	89.543	89.5232		75.8	103.527	103.665
75.9	15.9219	16.1337		75.9	23.4883	23.7908		75.9	34.8867	34.786		75.9	50.3906	49.8739		75.9	69.5117	69.1434		75.9	89.6133	89.5841		75.9	103.562	103.694
76	15.9453	16.1544		76	23.5234	23.8206		76	34.9297	34.8281		76	50.4531	49.9302		76	69.5703	69.2109		76	89.6875	89.6449		76	103.609	103.722
76.1	15.9727	16.1749		76.1	23.5547	23.8503		76.1	34.9727	34.8701		76.1	50.5273	49.9865		76.1	69.6406	69.2783		76.1	89.7422	89.7056		76.1	103.625	103.75
76.2	15.9922	16.1956		76.2	23.5859	23.8801		76.2	35.0195	34.9121		76.2	50.5859	50.0428		76.2	69.7109	69.3456		76.2	89.793	89.7661		76.2	103.652	103.778
76.3	16.0117	16.2161		76.3	23.6133	23.9099		76.3	35.0586	34.9541		76.3	50.6328	50.0991		76.3	69.8008	69.4128		76.3	89.8477	89.8264		76.3	103.688	103.806
76.4	16.0195	16.2367		76.4	23.6367	23.9397		76.4	35.0859	34.9962		76.4	50.6758	50.1553		76.4	69.8711	69.48		76.4	89.8867	89.8867		76.4	103.707	103.834
76.5	16.0508	16.2573		76.5	23.6719	23.9694		76.5	35.1367	35.0382		76.5	50.7344	50.2115		76.5	69.957	69.547		76.5	89.9453	89.9467		76.5	103.754	103.861
76.6	16.0586	16.2779		76.6	23.6914	23.9992		76.6	35.1523	35.0802		76.6	50.7695	50.2677		76.6	70.0273	69.6141		76.6	89.9961	90.0066		76.6	103.766	103.888
76.7	16.0898	16.2985		76.7	23.7227	24.0289		76.7	35.1914	35.1221		76.7	50.8242	50.3239		76.7	70.0977	69.681		76.7	90.0625	90.0663		76.7	103.789	103.915
76.8	16.1172	16.3191		76.8	23.7656	24.0587		76.8	35.2305	35.1641		76.8	50.8789	50.38		76.8	70.1758	69.7479		76.8	90.1289	90.1259		76.8	103.82	103.943
76.9	16.1445	16.3397		76.9	23.8008	24.0884		76.9	35.2656	35.206		76.9	50.9375	50.4361		76.9	70.2539	69.8147		76.9	90.1836	90.1854		76.9	103.852	103.969
77	16.1719	16.3603		77	23.8398	24.1182		77	35.3125	35.248		77	51.0078	50.4921		77	70.3359	69.8814		77	90.2617	90.2447		77	103.891	103.996
77.1	16.1914	16.3808		77.1	23.8633	24.1479		77.1	35.3477	35.2899		77.1	51.0703	50.5482		77.1	70.4141	69.9481		77.1	90.3242	90.3039		77.1	103.91	104.023
77.2	16.2305	16.4014		77.2	23.8984	24.1776		77.2	35.3867	35.3318		77.2	51.125	50.6042		77.2	70.5	70.0147		77.2	90.3828	90.3629		77.2	103.934	104.049
77.3	16.2461	16.422		77.3	23.9258	24.2074		77.3	35.4258	35.3737		77.3	51.1641	50.6602		77.3	70.5586	70.0812		77.3	90.4492	90.4217		77.3	103.977	104.076
77.4	16.2539	16.4426		77.4	23.9492	24.2371		77.4	35.4648	35.4156		77.4	51.2188	50.7161		77.4	70.6016	70.1476		77.4	90.5273	90.4805		77.4	104.004	104.102
77.5	16.2734	16.4631		77.5	23.9805	24.2668		77.5	35.5039	35.4575		77.5	51.2773	50.7721		77.5	70.6562	70.214		77.5	90.5898	90.539		77.5	104.027	104.128
77.6	16.2969	16.4837		77.6	24.0156	24.2965		77.6	35.5469	35.4994		77.6	51.3281	50.8279		77.6	70.7109	70.2803		77.6	90.6367	90.5974		77.6	104.051	104.154
77.7	16.3164	16.5043		77.7	24.0508	24.3262		77.7	35.5898	35.5412		77.7	51.3906	50.8838		77.7	70.7656	70.3465		77.7	90.6953	90.6557		77.7	104.059	104.179
77.8	16.3359	16.5248		77.8	24.0938	24.3559		77.8	35.6289	35.5831		77.8	51.4609	50.9397		77.8	70.8242	70.4127		77.8	90.7578	90.7138		77.8	104.098	104.205
77.9	16.3555	16.5454		77.9	24.1211	24.3856		77.9	35.6719	35.6249		77.9	51.5273	50.9955		77.9	70.8711	70.4788		77.9	90.8047	90.7718		77.9	104.121	104.23
78	16.3867	16.566		78	24.1562	24.4153		78	35.7031	35.6667		78	51.5938	51.0513		78	70.9297	70.5448		78	90.8477	90.8297		78	104.144	104.256
78.1	16.4062	16.5865		78.1	24.1875	24.445		78.1	35.7617	35.7086		78.1	51.6445	51.107		78.1	70.9961	70.6108		78.1	90.8906	90.8873		78.1	104.172	104.281
78.2	16.4297	16.6071		78.2	24.2148	24.4747		78.2	35.8086	35.7504		78.2	51.7031	51.1628		78.2	71.0508	70.6766		78.2	90.9453	90.9449		78.2	104.195	104.306
78.3	16.4492	16.6276		78.3	24.2422	24.5044		78.3	35.8555	35.7921		78.3	51.7773	51.2184		78.3	71.1094	70.7425		78.3	91.0039	91.0023		78.3	104.223	104.331
78.4	16.4688	16.6482		78.4	24.2695	24.5341		78.4	35.8984	35.8339		78.4	51.8438	51.2741		78.4	71.1836	70.8082		78.4	91.0586	91.0595		78.4	104.246	104.356
78.5	16.4844	16.6688		78.5	24.3047	24.5637		78.5	35.9492	35.8757		78.5	51.9062	51.3298		78.5	71.2383	70.8738		78.5	91.1016	91.1166		78.5	104.281	104.38
78.6	16.5117	16.6893		78.6	24.3359	24.5934		78.6	35.9922	35.9175		78.6	51.9648	51.3854		78.6	71.3047	70.9394		78.6	91.1562	91.1735		78.6	104.301	104.405
78.7	16.5195	16.7099		78.7	24.3594	24.6231		78.7	36.0156	35.9592		78.7	52	51.441		78.7	71.3711	71.0049		78.7	91.1953	91.2304		78.7	104.312	104.429
78.8	16.5469	16.7304		78.8	24.3906	24.6527		78.8	36.0547	36.0009		78.8	52.0586	51.4965		78.8	71.4375	71.0704		78.8	91.2578	91.287		78.8	104.352	104.453
78.9	16.5625	16.7509		78.9	24.4297	24.6824		78.9	36.0938	36.0427		78.9	52.0977	51.5521		78.9	71.5039	71.1357		78.9	91.3125	91.3435		78.9	104.375	104.478
79	16.5742	16.7715		79	24.457	24.7121		79	36.1367	36.0844		79	52.1602	51.6076		79	71.5898	71.201		79	91.3672	91.3999		79	104.402	104.501
79.1	16.6094	16.792		79.1	24.4922	24.7417		79.1	36.1836	36.1261		79.1	52.2227	51.663		79.1	71.668	71.2663		79.1	91.4453	91.4561		79.1	104.434	104.525
79.2	16.6289	16.8126		79.2	24.5273	24.7713		79.2	36.2227	36.1678		79.2	52.293	51.7185		79.2	71.7305	71.3314		79.2	91.5195	91.5122		79.2	104.469	104.549
79.3	16.6445	16.8331		79.3	24.5586	24.801		79.3	36.2656	36.2095		79.3	52.3594	51.7739		79.3	71.8008	71.3965		79.3	91.5742	91.5681		79.3	104.5	104.573
79.4	16.6641	16.8537		79.4	24.5898	24.8306		79.4	36.3125	36.2511		79.4	52.4141	51.8293		79.4	71.8633	71.4615		79.4	91.6523	91.6239		79.4	104.523	104.596
79.5	16.6836	16.8742		79.5	24.6211	24.8602		79.5	36.3633	36.2928		79.5	52.4727	51.8846		79.5	71.9297	71.5265		79.5	91.707	91.6795		79.5	104.551	104.619
79.6	16.7148	16.8947		79.6	24.6602	24.8898		79.6	36.4219	36.3344		79.6	52.5391	51.9399		79.6	71.9883	71.5914		79.6	91.7656	91.735		79.6	104.578	104.642
79.7	16.7266	16.9153		79.7	24.7031	24.9195		79.7	36.4727	36.3761		79.7	52.5977	51.9953		79.7	72.043	71.6561		79.7	91.832	91.7904		79.7	104.613	104.665
79.8	16.7383	16.9358		79.8	24.7305	24.9491		79.8	36.5156	36.4177		79.8	52.6523	52.0505		79.8	72.0938	71.7209		79.8	91.8828	91.8456		79.8	104.633	104.688
79.9	16.7578	16.9563		79.9	24.7617	24.9787		79.9	36.543	36.4593		79.9	52.7266	52.1058		79.9	72.1641	71.7855		79.9	91.9414	91.9007		79.9	104.656	104.711
80	16.7734	16.9768		80	24.7773	25.0083		80	36.5781	36.5009		80	52.7852	52.161		80	72.2188	71.8501		80	91.9766	91.9556		80	104.676	104.734
80.1	16.8047	16.9974		80.1	24.8164	25.0379		80.1	36.6406	36.5425		80.1	52.8633	52.2162		80.1	72.2812	71.9146		80.1	92.0391	92.0103		80.1	104.715	104.756
80.2	16.8203	17.0179		80.2	24.8281	25.0675		80.2	36.6797	36.5841		80.2	52.9062	52.2713		80.2	72.332	71.9791		80.2	92.0742	92.065		80.2	104.731	104.779
80.3	16.8438	17.0384		80.3	24.8594	25.0971		80.3	36.7266	36.6257		80.3	52.9531	52.3265		80.3	72.3906	72.0434		80.3	92.1211	92.1195		80.3	104.75	104.801
80.4	16.8711	17.0589		80.4	24.8867	25.1267		80.4	36.7773	36.6672		80.4	53.0117	52.3816		80.4	72.4688	72.1077		80.4	92.168	92.1738		80.4	104.773	104.823
80.5	16.9023	17.0794		80.5	24.9141	25.1563		80.5	36.8438	36.7088		80.5	53.0547	52.4366		80.5	72.5312	72.1719		80.5	92.2188	92.228		80.5	104.801	104.845
80.6	16.9297	17.0999		80.6	24.9258	25.1858		80.6	36.8945	36.7503		80.6	53.1094	52.4917		80.6	72.6094	72.2361		80.6	92.2812	92.2821		80.6	104.82	104.867
80.7	16.9492	17.1205		80.7	24.9492	25.2154		80.7	36.9375	36.7918		80.7	53.1758	52.5467		80.7	72.6875	72.3002		80.7	92.3359	92.336		80.7	104.844	104.889
80.8	16.9766	17.141		80.8	24.9805	25.245		80.8	36.9805	36.8333		80.8	53.2383	52.6017		80.8	72.7461	72.3642		80.8	92.3945	92.3898		80.8	104.883	104.911
80.9	16.9961	17.1615		80.9	25.0078	25.2746		80.9	37.0273	36.8748		80.9	53.293	52.6566		80.9	72.8164	72.4281		80.9	92.4414	92.4434		80.9	104.906	104.932
81	17.0195	17.182		81	25.0312	25.3041		81	37.0703	36.9163		81	53.3594	52.7116		81	72.8789	72.492		81	92.5	92.4969		81	104.945	104.954
81.1	17.0469	17.2025		81.1	25.0625	25.3337		81.1	37.1172	36.9578		81.1	53.4141	52.7664		81.1	72.9531	72.5558		81.1	92.5547	92.5502		81.1	104.969	104.975
81.2	17.0742	17.223		81.2	25.0898	25.3632		81.2	37.1562	36.9993		81.2	53.4531	52.8213		81.2	73.0312	72.6195		81.2	92.6211	92.6035		81.2	104.996	104.996
81.3	17.1133	17.2435		81.3	25.1133	25.3928		81.3	37.1992	37.0407		81.3	53.5	52.8762		81.3	73.1094	72.6831		81.3	92.6719	92.6565		81.3	105.027	105.017
81.4	17.1328	17.264		81.4	25.1484	25.4223		81.4	37.2461	37.0822		81.4	53.5391	52.931		81.4	73.1758	72.7467		81.4	92.7227	92.7095		81.4	105.055	105.038
81.5	17.1641	17.2845		81.5	25.1758	25.4519		81.5	37.3047	37.1236		81.5	53.5898	52.9858		81.5	73.2383	72.8102		81.5	92.7734	92.7622		81.5	105.094	105.059
81.6	17.1875	17.305		81.6	25.207	25.4814		81.6	37.3594	37.165		81.6	53.6484	53.0405		81.6	73.3047	72.8736		81.6	92.8164	92.8149		81.6	105.125	105.08
81.7	17.2227	17.3255		81.7	25.2383	25.5109		81.7	37.4102	37.2064		81.7	53.6914	53.0953		81.7	73.3555	72.937		81.7	92.8633	92.8674		81.7	105.156	105.1
81.8	17.2344	17.346		81.8	25.25	25.5404		81.8	37.457	37.2478		81.8	53.7305	53.1499		81.8	73.3984	73.0003		81.8	92.8867	92.9197		81.8	105.168	105.121
81.9	17.25	17.3665		81.9	25.2812	25.5699		81.9	37.4961	37.2892		81.9	53.7812	53.2046		81.9	73.4531	73.0635		81.9	92.9258	92.972		81.9	105.188	105.141
82	17.2812	17.387		82	25.3086	25.5995		82	37.543	37.3306		82	53.832	53.2593		82	73.5117	73.1266		82	92.9766	93.0241		82	105.211	105.162
82.1	17.3008	17.4074		82.1	25.3398	25.629		82.1	37.5742	37.372		82.1	53.8828	53.3139		82.1	73.5781	73.1897		82.1	93.0312	93.076		82.1	105.219	105.182
82.2	17.3359	17.4279		82.2	25.3594	25.6585		82.2	37.6172	37.4133		82.2	53.9453	53.3685		82.2	73.6406	73.2527		82.2	93.0859	93.1278		82.2	105.234	105.202
82.3	17.3594	17.4484		82.3	25.3867	25.688		82.3	37.6758	37.4547		82.3	54.0117	53.423		82.3	73.6914	73.3157		82.3	93.1328	93.1795		82.3	105.25	105.222
82.4	17.3828	17.4689		82.4	25.4141	25.7175		82.4	37.7188	37.496		82.4	54.0742	53.4776		82.4	73.7422	73.3785		82.4	93.1758	93.231		82.4	105.266	105.242
82.5	17.418	17.4894		82.5	25.4414	25.747		82.5	37.7734	37.5373		82.5	54.1523	53.532		82.5	73.8086	73.4413		82.5	93.2188	93.2824		82.5	105.289	105.261
82.6	17.4258	17.5098		82.6	25.4688	25.7765		82.6	37.8047	37.5786		82.6	54.2148	53.5865		82.6	73.8398	73.504		82.6	93.2578	93.3336		82.6	105.293	105.281
82.7	17.4453	17.5303		82.7	25.5	25.8059		82.7	37.8555	37.6199		82.7	54.2734	53.641		82.7	73.8984	73.5666		82.7	93.3047	93.3847		82.7	105.309	105.3
82.8	17.4688	17.5508		82.8	25.5234	25.8354		82.8	37.9062	37.6612		82.8	54.3438	53.6953		82.8	73.9609	73.6292		82.8	93.3555	93.4357		82.8	105.328	105.32
82.9	17.4883	17.5712		82.9	25.5391	25.8649		82.9	37.9492	37.7025		82.9	54.4023	53.7497		82.9	74.0117	73.6917		82.9	93.3984	93.4865		82.9	105.336	105.339
83	17.5078	17.5917		83	25.5703	25.8944		83	37.9961	37.7437		83	54.4609	53.8041		83	74.0938	73.7541		83	93.457	93.5372		83	105.352	105.358
83.1	17.5195	17.6122		83.1	25.6016	25.9238		83.1	38.0352	37.785		83.1	54.5117	53.8584		83.1	74.1484	73.8165		83.1	93.4844	93.5878		83.1	105.359	105.377
83.2	17.5547	17.6327		83.2	25.6367	25.9533		83.2	38.0703	37.8262		83.2	54.5547	53.9127		83.2	74.207	73.8787		83.2	93.5195	93.6382		83.2	105.379	105.396
83.3	17.5742	17.6531		83.3	25.668	25.9827		83.3	38.1094	37.8674		83.3	54.6016	53.967		83.3	74.2578	73.941		83.3	93.5898	93.6885		83.3	105.398	105.415
83.4	17.5859	17.6736		83.4	25.6875	26.0122		83.4	38.1367	37.9087		83.4	54.6484	54.0212		83.4	74.3281	74.0031		83.4	93.6367	93.7386		83.4	105.422	105.434
83.5	17.6133	17.694		83.5	25.7148	26.0416		83.5	38.1875	37.9499		83.5	54.7031	54.0754		83.5	74.3984	74.0651		83.5	93.6875	93.7886		83.5	105.445	105.452
83.6	17.6289	17.7145		83.6	25.7461	26.0711		83.6	38.2266	37.9911		83.6	54.7617	54.1296		83.6	74.4648	74.1271		83.6	93.7344	93.8385		83.6	105.461	105.471
83.7	17.6367	17.735		83.7	25.7695	26.1005		83.7	38.2578	38.0323		83.7	54.8125	54.1838		83.7	74.5391	74.189		83.7	93.7656	93.8882		83.7	105.481	105.489
83.8	17.6562	17.7554		83.8	25.8086	26.1299		83.8	38.3125	38.0734		83.8	54.875	54.2379		83.8	74.6172	74.2509		83.8	93.8281	93.9378		83.8	105.504	105.507
83.9	17.6953	17.7758		83.9	25.8555	26.1594		83.9	38.3672	38.1146		83.9	54.9375	54.292		83.9	74.7109	74.3127		83.9	93.8789	93.9873		83.9	105.535	105.526
84	17.707	17.7963		84	25.8867	26.1888		84	38.3984	38.1557		84	54.9766	54.346		84	74.7812	74.3744		84	93.918	94.0366		84	105.559	105.544
84.1	17.7344	17.8167		84.1	25.9219	26.2182		84.1	38.4414	38.1969		84.1	55.0273	54.4		84.1	74.8437	74.436		84.1	93.9648	94.0858		84.1	105.574	105.562
84.2	17.7422	17.8372		84.2	25.9492	26.2476		84.2	38.4648	38.238		84.2	55.0625	54.4541		84.2	74.9062	74.4975		84.2	94	94.1348		84.2	105.586	105.58
84.3	17.7578	17.8576		84.3	25.9883	26.277		84.3	38.5156	38.2791		84.3	55.125	54.508		84.3	74.9805	74.559		84.3	94.0586	94.1837		84.3	105.613	105.597
84.4	17.7773	17.8781		84.4	26.0156	26.3064		84.4	38.5508	38.3202		84.4	55.1797	54.562		84.4	75.0391	74.6204		84.4	94.1016	94.2325		84.4	105.629	105.615
84.5	17.7812	17.8985		84.5	26.0312	26.3358		84.5	38.5859	38.3613		84.5	55.2266	54.6159		84.5	75.1016	74.6818		84.5	94.1328	94.2812		84.5	105.625	105.633
84.6	17.8008	17.919		84.6	26.0586	26.3652		84.6	38.6289	38.4024		84.6	55.2773	54.6698		84.6	75.1797	74.743		84.6	94.1758	94.3297		84.6	105.644	105.65
84.7	17.8242	17.9394		84.7	26.1055	26.3946		84.7	38.6797	38.4435		84.7	55.3203	54.7236		84.7	75.2578	74.8042		84.7	94.2227	94.3781		84.7	105.664	105.668
84.8	17.8398	17.9598		84.8	26.1211	26.424		84.8	38.707	38.4845		84.8	55.3672	54.7775		84.8	75.3164	74.8654		84.8	94.2734	94.4263		84.8	105.676	105.685
84.9	17.875	17.9803		84.9	26.1523	26.4534		84.9	38.7656	38.5256		84.9	55.4219	54.8313		84.9	75.3789	74.9264		84.9	94.3164	94.4744		84.9	105.699	105.702
85	17.9062	18.0007		85	26.1875	26.4828		85	38.8086	38.5666		85	55.4766	54.885		85	75.4492	74.9874		85	94.375	94.5224		85	105.727	105.719
85.1	17.9258	18.0211		85.1	26.1992	26.5121		85.1	38.8438	38.6076		85.1	55.5156	54.9388		85.1	75.4844	75.0483		85.1	94.4023	94.5702		85.1	105.731	105.736
85.2	17.9414	18.0416		85.2	26.2266	26.5415		85.2	38.8945	38.6487		85.2	55.5703	54.9925		85.2	75.5508	75.1091		85.2	94.4453	94.6179		85.2	105.742	105.753
85.3	17.9609	18.062		85.3	26.2383	26.5709		85.3	38.9219	38.6896		85.3	55.6133	55.0462		85.3	75.6016	75.1699		85.3	94.4961	94.6655		85.3	105.754	105.77
85.4	17.9883	18.0824		85.4	26.2773	26.6002		85.4	38.957	38.7306		85.4	55.6758	55.0999		85.4	75.668	75.2306		85.4	94.5391	94.7129		85.4	105.777	105.787
85.5	18.0078	18.1028		85.5	26.3203	26.6296		85.5	39.0078	38.7716		85.5	55.7461	55.1535		85.5	75.7422	75.2912		85.5	94.5898	94.7602		85.5	105.805	105.803
85.6	18.0273	18.1232		85.6	26.3398	26.6589		85.6	39.0547	38.8126		85.6	55.793	55.2071		85.6	75.7969	75.3517		85.6	94.6289	94.8074		85.6	105.82	105.82
85.7	18.0312	18.1437		85.7	26.3594	26.6883		85.7	39.082	38.8535		85.7	55.8555	55.2606		85.7	75.832	75.4122		85.7	94.6797	94.8544		85.7	105.836	105.836
85.8	18.0547	18.1641		85.8	26.4062	26.7176		85.8	39.1289	38.8945		85.8	55.918	55.3142		85.8	75.9023	75.4726		85.8	94.7188	94.9013		85.8	105.859	105.852
85.9	18.0859	18.1845		85.9	26.4258	26.7469		85.9	39.1836	38.9354		85.9	55.9727	55.3677		85.9	75.9492	75.5329		85.9	94.7539	94.9481		85.9	105.875	105.868
86	18.1016	18.2049		86	26.4453	26.7763		86	39.2266	38.9763		86	56.0234	55.4211		86	75.9766	75.5932		86	94.8008	94.9947		86	105.879	105.885
86.1	18.1133	18.2253		86.1	26.4609	26.8056		86.1	39.2578	39.0172		86.1	56.0703	55.4746		86.1	76.0039	75.6534		86.1	94.8398	95.0412		86.1	105.894	105.901
86.2	18.1406	18.2457		86.2	26.5	26.8349		86.2	39.3047	39.0581		86.2	56.1328	55.528		86.2	76.0547	75.7135		86.2	94.8984	95.0876		86.2	105.918	105.917
86.3	18.1562	18.2661		86.3	26.543	26.8642		86.3	39.3438	39.099		86.3	56.1914	55.5814		86.3	76.1133	75.7735		86.3	94.957	95.1339		86.3	105.941	105.933
86.4	18.1641	18.2865		86.4	26.5703	26.8936		86.4	39.3828	39.1399		86.4	56.2383	55.6348		86.4	76.1719	75.8335		86.4	94.9922	95.18		86.4	105.957	105.948
86.5	18.1914	18.3069		86.5	26.6094	26.9229		86.5	39.4219	39.1808		86.5	56.3047	55.6881		86.5	76.2461	75.8933		86.5	95.043	95.226		86.5	105.981	105.964
86.6	18.1992	18.3273		86.6	26.6367	26.9522		86.6	39.4453	39.2216		86.6	56.3516	55.7414		86.6	76.293	75.9532		86.6	95.0742	95.2718		86.6	105.984	105.98
86.7	18.2227	18.3477		86.7	26.6641	26.9815		86.7	39.4844	39.2625		86.7	56.4141	55.7947		86.7	76.3594	76.0129		86.7	95.1289	95.3175		86.7	106.004	105.995
86.8	18.2383	18.3681		86.8	26.6992	27.0108		86.8	39.5234	39.3033		86.8	56.4688	55.8479		86.8	76.4141	76.0726		86.8	95.1641	95.3631		86.8	106.016	106.01
86.9	18.2578	18.3885		86.9	26.7188	27.0401		86.9	39.543	39.3441		86.9	56.5078	55.9012		86.9	76.4609	76.1322		86.9	95.1914	95.4086		86.9	106.027	106.026
87	18.2695	18.4089		87	26.7617	27.0694		87	39.5859	39.3849		87	56.5547	55.9543		87	76.5156	76.1917		87	95.2422	95.4539		87	106.043	106.041
87.1	18.2852	18.4293		87.1	26.7852	27.0986		87.1	39.625	39.4257		87.1	56.6055	56.0075		87.1	76.5703	76.2512		87.1	95.2891	95.4991		87.1	106.051	106.056
87.2	18.3203	18.4497		87.2	26.8281	27.1279		87.2	39.6602	39.4665		87.2	56.6719	56.0606		87.2	76.6367	76.3106		87.2	95.3516	95.5442		87.2	106.066	106.071
87.3	18.3359	18.4701		87.3	26.8594	27.1572		87.3	39.7031	39.5072		87.3	56.7422	56.1137		87.3	76.7188	76.3699		87.3	95.3984	95.5891		87.3	106.074	106.086
87.4	18.3594	18.4904		87.4	26.8828	27.1864		87.4	39.7461	39.548		87.4	56.7969	56.1668		87.4	76.7812	76.4291		87.4	95.457	95.634		87.4	106.082	106.101
87.5	18.3672	18.5108		87.5	26.9102	27.2157		87.5	39.7812	39.5887		87.5	56.8594	56.2198		87.5	76.8242	76.4883		87.5	95.5156	95.6787		87.5	106.098	106.116
87.6	18.3906	18.5312		87.6	26.9375	27.2449		87.6	39.8164	39.6295		87.6	56.8945	56.2728		87.6	76.8672	76.5474		87.6	95.5508	95.7232		87.6	106.102	106.13
87.7	18.4141	18.5516		87.7	26.9688	27.2742		87.7	39.8555	39.6702		87.7	56.9375	56.3258		87.7	76.9297	76.6064		87.7	95.6016	95.7676		87.7	106.113	106.145
87.8	18.4297	18.572		87.8	27	27.3035		87.8	39.9062	39.7109		87.8	56.9922	56.3788		87.8	77.0039	76.6654		87.8	95.6602	95.8119		87.8	106.141	106.16
87.9	18.457	18.5923		87.9	27.0508	27.3327		87.9	39.9531	39.7516		87.9	57.0586	56.4317		87.9	77.0664	76.7242		87.9	95.7227	95.8561		87.9	106.156	106.174
88	18.4766	18.6127		88	27.082	27.3619		88	39.9961	39.7923		88	57.125	56.4846		88	77.1445	76.783		88	95.7656	95.9002		88	106.176	106.188
88.1	18.4883	18.6331		88.1	27.1016	27.3912		88.1	40.0234	39.833		88.1	57.1797	56.5374		88.1	77.2109	76.8418		88.1	95.8203	95.9441		88.1	106.188	106.203
88.2	18.5078	18.6535		88.2	27.125	27.4204		88.2	40.0703	39.8737		88.2	57.2305	56.5903		88.2	77.2773	76.9004		88.2	95.8711	95.9879		88.2	106.199	106.217
88.3	18.5078	18.6738		88.3	27.1484	27.4496		88.3	40.1016	39.9143		88.3	57.2656	56.6431		88.3	77.3516	76.959		88.3	95.9141	96.0315		88.3	106.199	106.231
88.4	18.5352	18.6942		88.4	27.1914	27.4788		88.4	40.1484	39.955		88.4	57.3281	56.6959		88.4	77.4375	77.0175		88.4	95.957	96.0751		88.4	106.238	106.245
88.5	18.5508	18.7145		88.5	27.2148	27.5081		88.5	40.1914	39.9956		88.5	57.3789	56.7486		88.5	77.4844	77.076		88.5	95.9922	96.1185		88.5	106.242	106.259
88.6	18.5977	18.7349		88.6	27.25	27.5373		88.6	40.2344	40.0362		88.6	57.4375	56.8013		88.6	77.5586	77.1344		88.6	96.0469	96.1617		88.6	106.269	106.273
88.7	18.6016	18.7553		88.7	27.2773	27.5665		88.7	40.2578	40.0768		88.7	57.4961	56.854		88.7	77.6172	77.1926		88.7	96.0586	96.2049		88.7	106.269	106.287
88.8	18.6094	18.7756		88.8	27.293	27.5957		88.8	40.3008	40.1174		88.8	57.5547	56.9066		88.8	77.6641	77.2509		88.8	96.0898	96.248		88.8	106.289	106.3
88.9	18.6328	18.796		88.9	27.3242	27.6249		88.9	40.3516	40.158		88.9	57.6133	56.9593		88.9	77.7227	77.309		88.9	96.1211	96.2909		88.9	106.309	106.314
89	18.6562	18.8163		89	27.3477	27.6541		89	40.3945	40.1986		89	57.6719	57.0119		89	77.7891	77.3671		89	96.168	96.3336		89	106.328	106.328
89.1	18.6641	18.8367		89.1	27.3711	27.6833		89.1	40.4219	40.2392		89.1	57.7227	57.0644		89.1	77.8516	77.4251		89.1	96.1836	96.3763		89.1	106.336	106.341
89.2	18.6836	18.857		89.2	27.4023	27.7124		89.2	40.4766	40.2797		89.2	57.793	57.117		89.2	77.9023	77.4831		89.2	96.2305	96.4188		89.2	106.348	106.354
89.3	18.6914	18.8774		89.3	27.4297	27.7416		89.3	40.5078	40.3202		89.3	57.8516	57.1695		89.3	77.9453	77.5409		89.3	96.2617	96.4612		89.3	106.356	106.368
89.4	18.707	18.8977		89.4	27.4609	27.7708		89.4	40.5469	40.3608		89.4	57.9141	57.222		89.4	78	77.5987		89.4	96.293	96.5035		89.4	106.379	106.381
89.5	18.7305	18.9181		89.5	27.4922	27.8		89.5	40.5977	40.4013		89.5	57.9805	57.2744		89.5	78.0664	77.6564		89.5	96.3398	96.5457		89.5	106.391	106.394
89.6	18.7578	18.9384		89.6	27.5234	27.8291		89.6	40.6562	40.4418		89.6	58.0508	57.3268		89.6	78.1523	77.7141		89.6	96.3867	96.5877		89.6	106.414	106.407
89.7	18.7773	18.9588		89.7	27.543	27.8583		89.7	40.6758	40.4823		89.7	58.0898	57.3792		89.7	78.2031	77.7716		89.7	96.4102	96.6296		89.7	106.418	106.42
89.8	18.793	18.9791		89.8	27.5703	27.8874		89.8	40.7109	40.5228		89.8	58.1367	57.4316		89.8	78.2617	77.8292		89.8	96.4531	96.6714		89.8	106.43	106.433
89.9	18.8125	18.9994		89.9	27.6172	27.9166		89.9	40.7617	40.5632		89.9	58.1758	57.4839		89.9	78.2969	77.8866		89.9	96.4844	96.7131		89.9	106.441	106.446
90	18.8398	19.0198		90	27.6406	27.9457		90	40.7891	40.6037		90	58.2109	57.5362		90	78.3398	77.9439		90	96.5234	96.7546		90	106.457	106.459
90.1	18.8477	19.0401		90.1	27.6523	27.9749		90.1	40.8125	40.6441		90.1	58.2578	57.5885		90.1	78.3711	78.0012		90.1	96.5469	96.796		90.1	106.457	106.472
90.2	18.8633	19.0604		90.2	27.6797	28.004		90.2	40.8633	40.6846		90.2	58.3164	57.6407		90.2	78.4219	78.0584		90.2	96.5977	96.8373		90.2	106.473	106.484
90.3	18.8711	19.0807		90.3	27.7109	28.0331		90.3	40.9023	40.725		90.3	58.3516	57.6929		90.3	78.4688	78.1156		90.3	96.6328	96.8785		90.3	106.488	106.497
90.4	18.8906	19.1011		90.4	27.7422	28.0623		90.4	40.9414	40.7654		90.4	58.3984	57.7451		90.4	78.5391	78.1727		90.4	96.6758	96.9195		90.4	106.496	106.509
90.5	18.9141	19.1214		90.5	27.7695	28.0914		90.5	41.0039	40.8058		90.5	58.4375	57.7972		90.5	78.5977	78.2296		90.5	96.7227	96.9604		90.5	106.508	106.522
90.6	18.9375	19.1417		90.6	27.8125	28.1205		90.6	41.0547	40.8462		90.6	58.4648	57.8494		90.6	78.6406	78.2866		90.6	96.7578	97.0012		90.6	106.519	106.534
90.7	18.9336	19.1621		90.7	27.8359	28.1496		90.7	41.0859	40.8866		90.7	58.4961	57.9015		90.7	78.6797	78.3434		90.7	96.7969	97.0419		90.7	106.516	106.546
90.8	18.9492	19.1824		90.8	27.8711	28.1787		90.8	41.1289	40.9269		90.8	58.5469	57.9535		90.8	78.7344	78.4002		90.8	96.8555	97.0825		90.8	106.539	106.558
90.9	18.9727	19.2027		90.9	27.9062	28.2078		90.9	41.1797	40.9673		90.9	58.5977	58.0056		90.9	78.7891	78.4569		90.9	96.8945	97.123		90.9	106.551	106.57
91	18.9922	19.223		91	27.9375	28.2369		91	41.2188	41.0076		91	58.6328	58.0576		91	78.8477	78.5135		91	96.9375	97.1633		91	106.566	106.582
91.1	19	19.2433		91.1	27.957	28.266		91.1	41.2539	41.048		91.1	58.6875	58.1095		91.1	78.8984	78.5701		91.1	96.9727	97.2034		91.1	106.566	106.594
91.2	19.0195	19.2636		91.2	27.9805	28.2951		91.2	41.2969	41.0883		91.2	58.7422	58.1615		91.2	78.9531	78.6266		91.2	97	97.2435		91.2	106.582	106.606
91.3	19.0391	19.2839		91.3	28.0078	28.3242		91.3	41.3359	41.1286		91.3	58.7969	58.2134		91.3	79.0156	78.683		91.3	97.0469	97.2835		91.3	106.606	106.618
91.4	19.0625	19.3042		91.4	28.0508	28.3533		91.4	41.375	41.1689		91.4	58.8477	58.2653		91.4	79.0898	78.7393		91.4	97.0938	97.3233		91.4	106.617	106.63
91.5	19.0703	19.3245		91.5	28.0781	28.3824		91.5	41.4102	41.2092		91.5	58.8945	58.3171		91.5	79.1406	78.7956		91.5	97.1133	97.3631		91.5	106.633	106.642
91.6	19.0859	19.3449		91.6	28.1094	28.4114		91.6	41.457	41.2494		91.6	58.9414	58.3689		91.6	79.1953	78.8518		91.6	97.1367	97.4026		91.6	106.644	106.653
91.7	19.1172	19.3652		91.7	28.1445	28.4405		91.7	41.5039	41.2897		91.7	58.9883	58.4207		91.7	79.25	78.9079		91.7	97.1836	97.4421		91.7	106.652	106.665
91.8	19.1367	19.3854		91.8	28.168	28.4696		91.8	41.5625	41.3299		91.8	59.0234	58.4725		91.8	79.3047	78.964		91.8	97.2227	97.4815		91.8	106.676	106.676
91.9	19.1602	19.4057		91.9	28.2109	28.4986		91.9	41.6172	41.3702		91.9	59.0742	58.5243		91.9	79.3672	79.02		91.9	97.2734	97.5207		91.9	106.688	106.688
92	19.1758	19.4261		92	28.2383	28.5277		92	41.6523	41.4104		92	59.1289	58.5759		92	79.4219	79.0759		92	97.3125	97.5598		92	106.711	106.699
92.1	19.1953	19.4463		92.1	28.2617	28.5567		92.1	41.6914	41.4506		92.1	59.1719	58.6276		92.1	79.4766	79.1317		92.1	97.3594	97.5988		92.1	106.738	106.71
92.2	19.2031	19.4666		92.2	28.2969	28.5858		92.2	41.7344	41.4908		92.2	59.2266	58.6793		92.2	79.5234	79.1875		92.2	97.4023	97.6377		92.2	106.75	106.722
92.3	19.2305	19.4869		92.3	28.3438	28.6148		92.3	41.7773	41.531		92.3	59.2734	58.7309		92.3	79.5703	79.2432		92.3	97.4375	97.6765		92.3	106.758	106.733
92.4	19.2422	19.5072		92.4	28.3672	28.6438		92.4	41.8047	41.5712		92.4	59.3203	58.7825		92.4	79.6133	79.2988		92.4	97.4688	97.7152		92.4	106.766	106.744
92.5	19.2656	19.5275		92.5	28.4023	28.6729		92.5	41.8516	41.6113		92.5	59.3867	58.834		92.5	79.6719	79.3543		92.5	97.5195	97.7537		92.5	106.777	106.755
92.6	19.2812	19.5478		92.6	28.4297	28.7019		92.6	41.8945	41.6515		92.6	59.4414	58.8855		92.6	79.7305	79.4098		92.6	97.5547	97.7921		92.6	106.805	106.766
92.7	19.3086	19.5681		92.7	28.4609	28.7309		92.7	41.9336	41.6916		92.7	59.5039	58.937		92.7	79.7773	79.4652		92.7	97.5898	97.8304		92.7	106.812	106.777
92.8	19.3359	19.5883		92.8	28.5039	28.7599		92.8	41.9766	41.7318		92.8	59.5859	58.9885		92.8	79.8438	79.5206		92.8	97.6445	97.8686		92.8	106.84	106.788
92.9	19.3555	19.6086		92.9	28.5391	28.7889		92.9	42.0273	41.7719		92.9	59.6758	59.0399		92.9	79.9102	79.5758		92.9	97.6914	97.9067		92.9	106.867	106.799
93	19.3711	19.6289		93	28.5703	28.8179		93	42.0703	41.812		93	59.7461	59.0913		93	79.957	79.631		93	97.7227	97.9446		93	106.879	106.809
93.1	19.3984	19.6492		93.1	28.6016	28.8469		93.1	42.1094	41.8521		93.1	59.8164	59.1427		93.1	80.0117	79.6861		93.1	97.7656	97.9824		93.1	106.902	106.82
93.2	19.418	19.6695		93.2	28.6289	28.8759		93.2	42.1602	41.8922		93.2	59.8828	59.1941		93.2	80.0664	79.7412		93.2	97.8164	98.0202		93.2	106.914	106.83
93.3	19.4336	19.6897		93.3	28.6523	28.9049		93.3	42.1836	41.9322		93.3	59.9375	59.2454		93.3	80.1016	79.7961		93.3	97.8516	98.0577		93.3	106.926	106.841
93.4	19.4688	19.71		93.4	28.6836	28.9339		93.4	42.2305	41.9723		93.4	60.0039	59.2967		93.4	80.1719	79.851		93.4	97.9062	98.0952		93.4	106.949	106.851
93.5	19.4727	19.7303		93.5	28.7188	28.9629		93.5	42.2656	42.0123		93.5	60.0391	59.3479		93.5	80.2227	79.9059		93.5	97.9375	98.1326		93.5	106.961	106.862
93.6	19.4922	19.7505		93.6	28.7539	28.9919		93.6	42.3086	42.0524		93.6	60.0859	59.3991		93.6	80.2891	79.9606		93.6	97.9805	98.1699		93.6	106.973	106.872
93.7	19.5195	19.7708		93.7	28.793	29.0208		93.7	42.3438	42.0924		93.7	60.1328	59.4503		93.7	80.3555	80.0153		93.7	98.0273	98.207		93.7	106.984	106.882
93.8	19.5391	19.791		93.8	28.8242	29.0498		93.8	42.3867	42.1324		93.8	60.1875	59.5015		93.8	80.4102	80.0699		93.8	98.0625	98.244		93.8	106.992	106.893
93.9	19.5664	19.8113		93.9	28.8555	29.0788		93.9	42.4258	42.1724		93.9	60.2148	59.5526		93.9	80.457	80.1244		93.9	98.0938	98.281		93.9	107.004	106.903
94	19.5898	19.8316		94	28.8984	29.1077		94	42.4727	42.2124		94	60.25	59.6037		94	80.5078	80.1789		94	98.1367	98.3178		94	107.019	106.913
94.1	19.6094	19.8518		94.1	28.9297	29.1367		94.1	42.5195	42.2524		94.1	60.3008	59.6548		94.1	80.5547	80.2333		94.1	98.1719	98.3544		94.1	107.035	106.923
94.2	19.6445	19.8721		94.2	28.9531	29.1656		94.2	42.5586	42.2924		94.2	60.3516	59.7058		94.2	80.6133	80.2876		94.2	98.2109	98.391		94.2	107.047	106.933
94.3	19.6523	19.8923		94.3	28.9688	29.1946		94.3	42.5977	42.3323		94.3	60.3867	59.7569		94.3	80.6484	80.3419		94.3	98.2344	98.4275		94.3	107.059	106.943
94.4	19.668	19.9125		94.4	29.0039	29.2235		94.4	42.6406	42.3723		94.4	60.4453	59.8079		94.4	80.6953	80.3961		94.4	98.2695	98.4638		94.4	107.066	106.953
94.5	19.6719	19.9328		94.5	29.0273	29.2524		94.5	42.6641	42.4122		94.5	60.5	59.8588		94.5	80.75	80.4501		94.5	98.2891	98.5001		94.5	107.066	106.962
94.6	19.6992	19.9531		94.6	29.0742	29.2814		94.6	42.7266	42.4521		94.6	60.5703	59.9097		94.6	80.8359	80.5042		94.6	98.3398	98.5362		94.6	107.086	106.972
94.7	19.7266	19.9733		94.7	29.0781	29.3103		94.7	42.7539	42.492		94.7	60.6094	59.9606		94.7	80.8672	80.5581		94.7	98.3594	98.5722		94.7	107.09	106.982
94.8	19.75	19.9935		94.8	29.1094	29.3392		94.8	42.7969	42.5319		94.8	60.6719	60.0115		94.8	80.9141	80.612		94.8	98.3906	98.6081		94.8	107.109	106.991
94.9	19.7773	20.0138		94.9	29.1484	29.3681		94.9	42.8555	42.5718		94.9	60.7344	60.0623		94.9	80.9688	80.6659		94.9	98.4336	98.6439		94.9	107.133	107.001
95	19.7891	20.034		95	29.1719	29.3971		95	42.8867	42.6116		95	60.8008	60.1131		95	81.0234	80.7196		95	98.4648	98.6796		95	107.137	107.01
95.1	19.8125	20.0542		95.1	29.2031	29.426		95.1	42.9336	42.6515		95.1	60.8672	60.1639		95.1	81.0781	80.7733		95.1	98.5117	98.7151		95.1	107.16	107.02
95.2	19.8359	20.0745		95.2	29.2344	29.4549		95.2	43.0039	42.6914		95.2	60.9258	60.2146		95.2	81.1562	80.8269		95.2	98.5508	98.7506		95.2	107.172	107.029
95.3	19.8555	20.0947		95.3	29.2617	29.4838		95.3	43.043	42.7312		95.3	60.9688	60.2653		95.3	81.2266	80.8804		95.3	98.5898	98.7859		95.3	107.188	107.039
95.4	19.8672	20.1149		95.4	29.2773	29.5127		95.4	43.0703	42.771		95.4	61.0039	60.316		95.4	81.2773	80.9339		95.4	98.6094	98.8211		95.4	107.195	107.048
95.5	19.8867	20.1352		95.5	29.3086	29.5416		95.5	43.1094	42.8108		95.5	61.0625	60.3667		95.5	81.3398	80.9872		95.5	98.6523	98.8563		95.5	107.203	107.057
95.6	19.9102	20.1554		95.6	29.3438	29.5704		95.6	43.1602	42.8506		95.6	61.1211	60.4173		95.6	81.3984	81.0405		95.6	98.6836	98.8913		95.6	107.215	107.066
95.7	19.9297	20.1756		95.7	29.3711	29.5993		95.7	43.1992	42.8904		95.7	61.1719	60.4679		95.7	81.4609	81.0938		95.7	98.7227	98.9262		95.7	107.227	107.075
95.8	19.9414	20.1958		95.8	29.3828	29.6282		95.8	43.2266	42.9302		95.8	61.1953	60.5184		95.8	81.4844	81.147		95.8	98.7305	98.9609		95.8	107.223	107.085
95.9	19.9688	20.2161		95.9	29.4219	29.657		95.9	43.2617	42.97		95.9	61.2344	60.569		95.9	81.5508	81.2001		95.9	98.7734	98.9956		95.9	107.227	107.094
96	19.9922	20.2363		96	29.457	29.6859		96	43.3008	43.0097		96	61.3008	60.6195		96	81.6094	81.2531		96	98.8047	99.0302		96	107.242	107.103
96.1	20.0273	20.2565		96.1	29.4922	29.7148		96.1	43.3438	43.0495		96.1	61.3516	60.6699		96.1	81.6719	81.306		96.1	98.8477	99.0647		96.1	107.266	107.111
96.2	20.043	20.2767		96.2	29.5234	29.7436		96.2	43.3867	43.0892		96.2	61.4023	60.7204		96.2	81.7344	81.3589		96.2	98.8867	99.099		96.2	107.269	107.12
96.3	20.0703	20.2969		96.3	29.5469	29.7725		96.3	43.4219	43.1289		96.3	61.4375	60.7708		96.3	81.7852	81.4117		96.3	98.9219	99.1333		96.3	107.281	107.129
96.4	20.1016	20.3171		96.4	29.582	29.8013		96.4	43.4688	43.1686		96.4	61.4922	60.8212		96.4	81.8438	81.4644		96.4	98.9688	99.1674		96.4	107.297	107.138
96.5	20.1289	20.3373		96.5	29.6094	29.8302		96.5	43.5039	43.2083		96.5	61.5273	60.8715		96.5	81.8984	81.5171		96.5	98.9961	99.2014		96.5	107.297	107.146
96.6	20.1484	20.3575		96.6	29.6367	29.859		96.6	43.543	43.248		96.6	61.5703	60.9218		96.6	81.9375	81.5697		96.6	99.0352	99.2354		96.6	107.305	107.155
96.7	20.1719	20.3778		96.7	29.6797	29.8878		96.7	43.5742	43.2876		96.7	61.6367	60.9721		96.7	81.9961	81.6222		96.7	99.0742	99.2692		96.7	107.328	107.164
96.8	20.1953	20.398		96.8	29.7109	29.9167		96.8	43.6094	43.3273		96.8	61.6875	61.0224		96.8	82.0391	81.6747		96.8	99.1094	99.3029		96.8	107.332	107.172
96.9	20.2148	20.4182		96.9	29.7461	29.9455		96.9	43.668	43.367		96.9	61.7344	61.0726		96.9	82.0977	81.7271		96.9	99.1406	99.3365		96.9	107.348	107.181
97	20.2344	20.4384		97	29.7812	29.9743		97	43.7031	43.4066		97	61.7773	61.1228		97	82.1406	81.7793		97	99.1758	99.37		97	107.356	107.189
97.1	20.2578	20.4585		97.1	29.8125	30.0031		97.1	43.7383	43.4462		97.1	61.832	61.173		97.1	82.2031	81.8316		97.1	99.2031	99.4034		97.1	107.367	107.198
97.2	20.2656	20.4788		97.2	29.832	30.0319		97.2	43.7695	43.4858		97.2	61.8906	61.2231		97.2	82.2383	81.8838		97.2	99.2422	99.4367		97.2	107.359	107.206
97.3	20.2852	20.4989		97.3	29.8672	30.0607		97.3	43.8242	43.5254		97.3	61.9492	61.2732		97.3	82.2969	81.9359		97.3	99.2656	99.4698		97.3	107.379	107.214
97.4	20.3047	20.5191		97.4	29.8984	30.0895		97.4	43.8633	43.565		97.4	62	61.3233		97.4	82.3633	81.9879		97.4	99.2891	99.5029		97.4	107.391	107.222
97.5	20.3242	20.5393		97.5	29.9297	30.1183		97.5	43.918	43.6046		97.5	62.0547	61.3733		97.5	82.4062	82.0398		97.5	99.3203	99.5359		97.5	107.402	107.231
97.6	20.3555	20.5595		97.6	29.9531	30.1471		97.6	43.9609	43.6442		97.6	62.1289	61.4233		97.6	82.4609	82.0917		97.6	99.3594	99.5687		97.6	107.41	107.239
97.7	20.3672	20.5797		97.7	29.9648	30.1759		97.7	43.9883	43.6837		97.7	62.1914	61.4733		97.7	82.4883	82.1435		97.7	99.3789	99.6015		97.7	107.406	107.247
97.8	20.3828	20.5999		97.8	30.0039	30.2047		97.8	44.0156	43.7232		97.8	62.2656	61.5233		97.8	82.5312	82.1952		97.8	99.4102	99.6341		97.8	107.414	107.255
97.9	20.3906	20.62		97.9	30.0117	30.2334		97.9	44.0547	43.7628		97.9	62.2969	61.5732		97.9	82.5586	82.2469		97.9	99.4297	99.6667		97.9	107.406	107.263
98	20.418	20.6402		98	30.0312	30.2622		98	44.0938	43.8023		98	62.3477	61.6231		98	82.6133	82.2985		98	99.457	99.6991		98	107.414	107.271
98.1	20.4375	20.6604		98.1	30.0586	30.291		98.1	44.1406	43.8418		98.1	62.4102	61.6729		98.1	82.6602	82.35		98.1	99.5	99.7314		98.1	107.422	107.279
98.2	20.457	20.6806		98.2	30.0898	30.3197		98.2	44.1719	43.8813		98.2	62.4648	61.7228		98.2	82.707	82.4014		98.2	99.5352	99.7637		98.2	107.426	107.286
98.3	20.4766	20.7008		98.3	30.1172	30.3485		98.3	44.2148	43.9207		98.3	62.5195	61.7726		98.3	82.7617	82.4528		98.3	99.5703	99.7958		98.3	107.438	107.294
98.4	20.4844	20.7209		98.4	30.1328	30.3772		98.4	44.2461	43.9602		98.4	62.5664	61.8224		98.4	82.8008	82.5041		98.4	99.6016	99.8278		98.4	107.434	107.302
98.5	20.5	20.7411		98.5	30.1758	30.406		98.5	44.2969	43.9997		98.5	62.6289	61.8721		98.5	82.8633	82.5553		98.5	99.6328	99.8598		98.5	107.445	107.31
98.6	20.5117	20.7613		98.6	30.1992	30.4347		98.6	44.3359	44.0391		98.6	62.6758	61.9218		98.6	82.9102	82.6065		98.6	99.6641	99.8916		98.6	107.438	107.317
98.7	20.5352	20.7814		98.7	30.2344	30.4635		98.7	44.3711	44.0785		98.7	62.7227	61.9715		98.7	82.9727	82.6576		98.7	99.6992	99.9233		98.7	107.453	107.325
98.8	20.5469	20.8016		98.8	30.25	30.4922		98.8	44.3906	44.118		98.8	62.7656	62.0211		98.8	83.0156	82.7086		98.8	99.7227	99.9549		98.8	107.453	107.332
98.9	20.5703	20.8218		98.9	30.2773	30.5209		98.9	44.4336	44.1574		98.9	62.8281	62.0708		98.9	83.0547	82.7596		98.9	99.7617	99.9864		98.9	107.461	107.34
99	20.5977	20.8419		99	30.3008	30.5496		99	44.4766	44.1968		99	62.875	62.1203		99	83.1016	82.8104		99	99.7969	100.018		99	107.461	107.347
99.1	20.6055	20.8621		99.1	30.3203	30.5784		99.1	44.5039	44.2362		99.1	62.9141	62.1699		99.1	83.1523	82.8612		99.1	99.832	100.049		99.1	107.457	107.355
99.2	20.625	20.8822		99.2	30.3438	30.6071		99.2	44.543	44.2755		99.2	62.9727	62.2194		99.2	83.2148	82.912		99.2	99.8633	100.08		99.2	107.473	107.362
99.3	20.6367	20.9024		99.3	30.3711	30.6358		99.3	44.5859	44.3149		99.3	63.0078	62.2689		99.3	83.2656	82.9626		99.3	99.8828	100.112		99.3	107.477	107.37
99.4	20.6602	20.9225		99.4	30.3984	30.6645		99.4	44.6289	44.3542		99.4	63.0586	62.3184		99.4	83.332	83.0132		99.4	99.9258	100.142		99.4	107.496	107.377
99.5	20.6875	20.9427		99.5	30.4297	30.6932		99.5	44.6719	44.3935		99.5	63.1055	62.3678		99.5	83.375	83.0637		99.5	99.957	100.173		99.5	107.508	107.384
99.6	20.707	20.9628		99.6	30.457	30.7219		99.6	44.7148	44.4329		99.6	63.1445	62.4172		99.6	83.4336	83.1142		99.6	99.9844	100.204		99.6	107.516	107.391
99.7	20.7188	20.983		99.7	30.4805	30.7506		99.7	44.7617	44.4722		99.7	63.1953	62.4666		99.7	83.4961	83.1645		99.7	100.031	100.235		99.7	107.535	107.399
99.8	20.75	21.0031		99.8	30.5078	30.7792		99.8	44.8164	44.5115		99.8	63.2695	62.5159		99.8	83.5547	83.2149		99.8	100.086	100.266		99.8	107.559	107.406
99.9	20.7578	21.0233		99.9	30.5156	30.8079		99.9	44.8477	44.5508		99.9	63.3008	62.5652		99.9	83.5898	83.2651		99.9	100.113	100.296		99.9	107.559	107.413
100	20.7773	21.0434		100	30.5391	30.8366		100	44.8945	44.59		100	63.3516	62.6145		100	83.6406	83.3152		100	100.144	100.326		100	107.57	107.42
100.1	20.7969	21.0635		100.1	30.5664	30.8653		100.1	44.9375	44.6293		100.1	63.3984	62.6638		100.1	83.6953	83.3653		100.1	100.172	100.357		100.1	107.582	107.427
100.2	20.8203	21.0837		100.2	30.5898	30.8939		100.2	44.9883	44.6686		100.2	63.4492	62.713		100.2	83.7305	83.4153		100.2	100.199	100.387		100.2	107.594	107.434
100.3	20.8398	21.1038		100.3	30.6211	30.9226		100.3	45.0234	44.7078		100.3	63.4922	62.7622		100.3	83.7617	83.4653		100.3	100.223	100.417		100.3	107.602	107.441
100.4	20.8555	21.1239		100.4	30.6445	30.9512		100.4	45.0625	44.747		100.4	63.5469	62.8113		100.4	83.8125	83.5152		100.4	100.266	100.447		100.4	107.617	107.448
100.5	20.875	21.1441		100.5	30.6758	30.9799		100.5	45.1055	44.7862		100.5	63.5977	62.8605		100.5	83.8672	83.5649		100.5	100.293	100.477		100.5	107.625	107.454
100.6	20.8984	21.1642		100.6	30.7031	31.0085		100.6	45.1484	44.8254		100.6	63.6406	62.9096		100.6	83.9062	83.6147		100.6	100.32	100.507		100.6	107.641	107.461
100.7	20.9102	21.1843		100.7	30.7227	31.0372		100.7	45.1758	44.8646		100.7	63.6797	62.9586		100.7	83.9414	83.6643		100.7	100.34	100.537		100.7	107.641	107.468
100.8	20.9297	21.2045		100.8	30.7578	31.0658		100.8	45.2148	44.9038		100.8	63.7227	63.0077		100.8	83.9844	83.714		100.8	100.371	100.566		100.8	107.644	107.475
100.9	20.9727	21.2246		100.9	30.7852	31.0944		100.9	45.2773	44.943		100.9	63.7773	63.0567		100.9	84.0312	83.7635		100.9	100.406	100.596		100.9	107.668	107.481
101	20.9805	21.2447		101	30.8125	31.1231		101	45.3008	44.9821		101	63.8281	63.1056		101	84.0664	83.8129		101	100.426	100.625		101	107.668	107.488
101.1	21.0117	21.2648		101.1	30.8438	31.1517		101.1	45.3594	45.0213		101.1	63.8867	63.1546		101.1	84.1172	83.8623		101.1	100.457	100.654		101.1	107.688	107.495
101.2	21.0312	21.2849		101.2	30.8633	31.1803		101.2	45.3945	45.0604		101.2	63.9336	63.2035		101.2	84.1602	83.9116		101.2	100.484	100.684		101.2	107.703	107.501
101.3	21.0508	21.305		101.3	30.8984	31.2089		101.3	45.4375	45.0995		101.3	63.9766	63.2524		101.3	84.207	83.9608		101.3	100.508	100.713		101.3	107.715	107.508
101.4	21.0781	21.3251		101.4	30.9297	31.2375		101.4	45.4766	45.1386		101.4	64.0156	63.3013		101.4	84.2461	84.01		101.4	100.535	100.742		101.4	107.727	107.514
101.5	21.0898	21.3453		101.5	30.9531	31.2661		101.5	45.5078	45.1777		101.5	64.0508	63.3501		101.5	84.2812	84.0591		101.5	100.555	100.771		101.5	107.727	107.52
101.6	21.1055	21.3654		101.6	30.9727	31.2947		101.6	45.5352	45.2168		101.6	64.0859	63.3988		101.6	84.3281	84.1081		101.6	100.578	100.799		101.6	107.731	107.527
101.7	21.125	21.3855		101.7	31	31.3233		101.7	45.5742	45.2559		101.7	64.1328	63.4476		101.7	84.375	84.1571		101.7	100.606	100.828		101.7	107.742	107.533
101.8	21.1484	21.4056		101.8	31.0312	31.3519		101.8	45.6211	45.2949		101.8	64.1875	63.4963		101.8	84.4219	84.206		101.8	100.629	100.857		101.8	107.754	107.54
101.9	21.1797	21.4257		101.9	31.0703	31.3805		101.9	45.668	45.334		101.9	64.2539	63.545		101.9	84.4766	84.2548		101.9	100.66	100.885		101.9	107.777	107.546
102	21.207	21.4458		102	31.1016	31.4091		102	45.6992	45.373		102	64.3086	63.5937		102	84.5195	84.3035		102	100.688	100.914		102	107.789	107.552
102.1	21.2148	21.4659		102.1	31.1094	31.4377		102.1	45.7109	45.412		102.1	64.3359	63.6423		102.1	84.5547	84.3522		102.1	100.703	100.942		102.1	107.789	107.558
102.2	21.2305	21.486		102.2	31.125	31.4662		102.2	45.7383	45.451		102.2	64.3789	63.6909		102.2	84.5938	84.4008		102.2	100.727	100.971		102.2	107.801	107.564
102.3	21.2578	21.5061		102.3	31.1562	31.4948		102.3	45.7734	45.49		102.3	64.4414	63.7395		102.3	84.6445	84.4493		102.3	100.75	100.999		102.3	107.801	107.57
102.4	21.2812	21.5262		102.4	31.1836	31.5233		102.4	45.8047	45.529		102.4	64.4961	63.7881		102.4	84.6953	84.4977		102.4	100.785	101.027		102.4	107.82	107.577
102.5	21.3086	21.5463		102.5	31.207	31.5519		102.5	45.8555	45.568		102.5	64.5469	63.8366		102.5	84.7344	84.5461		102.5	100.809	101.055		102.5	107.828	107.583
102.6	21.3281	21.5663		102.6	31.2305	31.5804		102.6	45.8828	45.607		102.6	64.6016	63.885		102.6	84.793	84.5944		102.6	100.84	101.083		102.6	107.836	107.589
102.7	21.3477	21.5864		102.7	31.2656	31.609		102.7	45.9219	45.6459		102.7	64.6562	63.9335		102.7	84.8438	84.6427		102.7	100.875	101.111		102.7	107.852	107.595
102.8	21.3594	21.6065		102.8	31.2891	31.6375		102.8	45.957	45.6848		102.8	64.6875	63.9819		102.8	84.8789	84.6909		102.8	100.902	101.138		102.8	107.856	107.6
102.9	21.3789	21.6266		102.9	31.3203	31.6661		102.9	45.9961	45.7238		102.9	64.7305	64.0303		102.9	84.9219	84.739		102.9	100.93	101.166		102.9	107.867	107.606
103	21.3984	21.6467		103	31.3594	31.6946		103	46.0391	45.7627		103	64.7812	64.0787		103	84.9727	84.787		103	100.961	101.194		103	107.879	107.612
103.1	21.418	21.6668		103.1	31.3828	31.7231		103.1	46.0781	45.8016		103.1	64.832	64.127		103.1	85.0312	84.835		103.1	100.992	101.221		103.1	107.887	107.618
103.2	21.4375	21.6868		103.2	31.3984	31.7517		103.2	46.1016	45.8405		103.2	64.8906	64.1753		103.2	85.0586	84.8828		103.2	101.008	101.248		103.2	107.887	107.624
103.3	21.457	21.7069		103.3	31.4258	31.7802		103.3	46.1445	45.8793		103.3	64.9297	64.2235		103.3	85.1016	84.9307		103.3	101.051	101.275		103.3	107.894	107.63
103.4	21.4805	21.727		103.4	31.4609	31.8087		103.4	46.1875	45.9182		103.4	64.9766	64.2718		103.4	85.1484	84.9784		103.4	101.074	101.303		103.4	107.91	107.635
103.5	21.5039	21.7471		103.5	31.4883	31.8372		103.5	46.2227	45.9571		103.5	65.0234	64.32		103.5	85.1875	85.0261		103.5	101.109	101.33		103.5	107.918	107.641
103.6	21.5195	21.7671		103.6	31.5117	31.8657		103.6	46.2578	45.9959		103.6	65.0664	64.3681		103.6	85.2344	85.0737		103.6	101.133	101.357		103.6	107.93	107.647
103.7	21.5391	21.7872		103.7	31.543	31.8942		103.7	46.3008	46.0347		103.7	65.1133	64.4163		103.7	85.2773	85.1212		103.7	101.168	101.384		103.7	107.945	107.652
103.8	21.5703	21.8072		103.8	31.5703	31.9227		103.8	46.3477	46.0735		103.8	65.1641	64.4644		103.8	85.3281	85.1687		103.8	101.199	101.41		103.8	107.953	107.658
103.9	21.5898	21.8273		103.9	31.6016	31.9511		103.9	46.3945	46.1123		103.9	65.2148	64.5125		103.9	85.3867	85.2161		103.9	101.231	101.437		103.9	107.945	107.663
104	21.6133	21.8474		104	31.6484	31.9796		104	46.4375	46.1511		104	65.2617	64.5605		104	85.4375	85.2634		104	101.262	101.464		104	107.961	107.669
104.1	21.6172	21.8674		104.1	31.6797	32.0081		104.1	46.4844	46.1899		104.1	65.3047	64.6085		104.1	85.4883	85.3107		104.1	101.281	101.49		104.1	107.961	107.674
104.2	21.6367	21.8875		104.2	31.7109	32.0366		104.2	46.5195	46.2287		104.2	65.3672	64.6565		104.2	85.5312	85.3579		104.2	101.309	101.517		104.2	107.965	107.68
104.3	21.6562	21.9076		104.3	31.7461	32.0651		104.3	46.5703	46.2674		104.3	65.418	64.7045		104.3	85.582	85.405		104.3	101.348	101.543		104.3	107.973	107.685
104.4	21.6719	21.9276		104.4	31.7812	32.0935		104.4	46.625	46.3062		104.4	65.4766	64.7524		104.4	85.6328	85.452		104.4	101.375	101.569		104.4	107.981	107.691
104.5	21.6953	21.9477		104.5	31.8086	32.122		104.5	46.6836	46.3449		104.5	65.5312	64.8003		104.5	85.6875	85.499		104.5	101.406	101.596		104.5	107.992	107.696
104.6	21.707	21.9677		104.6	31.832	32.1504		104.6	46.7148	46.3836		104.6	65.5664	64.8482		104.6	85.7227	85.5459		104.6	101.422	101.622		104.6	108.012	107.701
104.7	21.7383	21.9878		104.7	31.8633	32.1789		104.7	46.7617	46.4223		104.7	65.6133	64.896		104.7	85.7695	85.5927		104.7	101.449	101.648		104.7	108.023	107.707
104.8	21.7617	22.0078		104.8	31.875	32.2073		104.8	46.7891	46.461		104.8	65.6445	64.9438		104.8	85.8203	85.6395		104.8	101.461	101.674		104.8	108.016	107.712
104.9	21.7891	22.0278		104.9	31.9062	32.2358		104.9	46.832	46.4997		104.9	65.6953	64.9916		104.9	85.8906	85.6862		104.9	101.484	101.699		104.9	108.031	107.717
105	21.8086	22.0479		105	31.9414	32.2642		105	46.8672	46.5384		105	65.7422	65.0393		105	85.9414	85.7328		105	101.504	101.725		105	108.043	107.722
105.1	21.8281	22.0679		105.1	31.9688	32.2926		105.1	46.9062	46.577		105.1	65.8008	65.087		105.1	85.9844	85.7794		105.1	101.531	101.751		105.1	108.047	107.728
105.2	21.8477	22.088		105.2	31.9922	32.3211		105.2	46.9414	46.6157		105.2	65.8594	65.1347		105.2	86.0312	85.8259		105.2	101.555	101.776		105.2	108.059	107.733
105.3	21.875	22.108		105.3	32.0234	32.3495		105.3	46.9688	46.6543		105.3	65.8984	65.1823		105.3	86.0742	85.8723		105.3	101.586	101.802		105.3	108.066	107.738
105.4	21.8906	22.128		105.4	32.0508	32.3779		105.4	47.0156	46.6929		105.4	65.9375	65.23		105.4	86.125	85.9186		105.4	101.609	101.827		105.4	108.074	107.743
105.5	21.8984	22.1481		105.5	32.0664	32.4063		105.5	47.043	46.7315		105.5	65.9727	65.2775		105.5	86.1602	85.9649		105.5	101.625	101.852		105.5	108.078	107.748
105.6	21.9258	22.1681		105.6	32.0898	32.4347		105.6	47.082	46.7702		105.6	66.0117	65.3251		105.6	86.1992	86.0111		105.6	101.644	101.878		105.6	108.086	107.753
105.7	21.9414	22.1881		105.7	32.1211	32.4631		105.7	47.1211	46.8087		105.7	66.0469	65.3726		105.7	86.25	86.0573		105.7	101.664	101.903		105.7	108.082	107.758
105.8	21.957	22.2081		105.8	32.1562	32.4915		105.8	47.1523	46.8473		105.8	66.0898	65.4201		105.8	86.3125	86.1033		105.8	101.695	101.928		105.8	108.098	107.763
105.9	21.9883	22.2282		105.9	32.2148	32.5199		105.9	47.1914	46.8859		105.9	66.1445	65.4676		105.9	86.3633	86.1493		105.9	101.727	101.953		105.9	108.106	107.768
106	22.0078	22.2482		106	32.2422	32.5483		106	47.2266	46.9244		106	66.1836	65.515		106	86.4141	86.1952		106	101.746	101.978		106	108.109	107.773
106.1	22.0195	22.2682		106.1	32.2656	32.5767		106.1	47.2656	46.9629		106.1	66.2227	65.5624		106.1	86.4609	86.2411		106.1	101.773	102.002		106.1	108.117	107.778
106.2	22.0391	22.2882		106.2	32.293	32.605		106.2	47.3125	47.0015		106.2	66.2852	65.6098		106.2	86.5234	86.2869		106.2	101.789	102.027		106.2	108.125	107.782
106.3	22.0664	22.3082		106.3	32.332	32.6334		106.3	47.3516	47.04		106.3	66.332	65.6571		106.3	86.5625	86.3326		106.3	101.812	102.052		106.3	108.125	107.787
106.4	22.0703	22.3283		106.4	32.3477	32.6618		106.4	47.375	47.0785		106.4	66.3828	65.7044		106.4	86.5898	86.3783		106.4	101.824	102.076		106.4	108.113	107.792
106.5	22.0977	22.3483		106.5	32.3906	32.6901		106.5	47.4219	47.117		106.5	66.4492	65.7516		106.5	86.6406	86.4238		106.5	101.867	102.101		106.5	108.133	107.797
106.6	22.1172	22.3683		106.6	32.4102	32.7185		106.6	47.4453	47.1554		106.6	66.4844	65.7989		106.6	86.6719	86.4694		106.6	101.879	102.125		106.6	108.125	107.801
106.7	22.1406	22.3883		106.7	32.4375	32.7469		106.7	47.4883	47.1939		106.7	66.5273	65.8461		106.7	86.7109	86.5148		106.7	101.902	102.149		106.7	108.137	107.806
106.8	22.1641	22.4083		106.8	32.4727	32.7752		106.8	47.5391	47.2323		106.8	66.5781	65.8933		106.8	86.75	86.5602		106.8	101.941	102.174		106.8	108.148	107.811
106.9	22.1836	22.4283		106.9	32.5	32.8035		106.9	47.582	47.2708		106.9	66.6367	65.9404		106.9	86.793	86.6055		106.9	101.969	102.198		106.9	108.152	107.815
107	22.1992	22.4483		107	32.5234	32.8319		107	47.6094	47.3092		107	66.6719	65.9875		107	86.8125	86.6507		107	101.977	102.222		107	108.156	107.82
107.1	22.2188	22.4683		107.1	32.5664	32.8602		107.1	47.6523	47.3476		107.1	66.7227	66.0346		107.1	86.8555	86.6959		107.1	101.992	102.246		107.1	108.156	107.825
107.2	22.2344	22.4883		107.2	32.5859	32.8886		107.2	47.6992	47.386		107.2	66.7773	66.0817		107.2	86.9219	86.7409		107.2	102.035	102.269		107.2	108.164	107.829
107.3	22.2539	22.5083		107.3	32.625	32.9169		107.3	47.7344	47.4244		107.3	66.8359	66.1287		107.3	86.9727	86.786		107.3	102.059	102.293		107.3	108.184	107.834
107.4	22.2734	22.5283		107.4	32.6602	32.9452		107.4	47.7539	47.4628		107.4	66.8789	66.1757		107.4	87.0078	86.8309		107.4	102.078	102.317		107.4	108.184	107.838
107.5	22.293	22.5483		107.5	32.6914	32.9735		107.5	47.793	47.5011		107.5	66.9297	66.2227		107.5	87.0469	86.8758		107.5	102.106	102.341		107.5	108.188	107.843
107.6	22.3125	22.5683		107.6	32.7227	33.0018		107.6	47.8359	47.5395		107.6	66.9766	66.2696		107.6	87.0859	86.9206		107.6	102.125	102.364		107.6	108.191	107.847
107.7	22.3281	22.5882		107.7	32.7383	33.0301		107.7	47.8672	47.5778		107.7	67.0039	66.3165		107.7	87.1094	86.9654		107.7	102.133	102.388		107.7	108.191	107.851
107.8	22.3516	22.6082		107.8	32.7773	33.0584		107.8	47.9219	47.6161		107.8	67.0508	66.3633		107.8	87.1562	87.0101		107.8	102.16	102.411		107.8	108.195	107.856
107.9	22.3867	22.6282		107.9	32.8203	33.0867		107.9	47.9805	47.6545		107.9	67.1055	66.4102		107.9	87.2109	87.0547		107.9	102.188	102.434		107.9	108.207	107.86
108	22.4102	22.6482		108	32.8633	33.115		108	48.0273	47.6928		108	67.1523	66.457		108	87.25	87.0992		108	102.211	102.457		108	108.223	107.864
108.1	22.4375	22.6682		108.1	32.8984	33.1433		108.1	48.0625	47.7311		108.1	67.1914	66.5037		108.1	87.2852	87.1437		108.1	102.242	102.481		108.1	108.227	107.869
108.2	22.457	22.6882		108.2	32.9336	33.1716		108.2	48.0977	47.7693		108.2	67.2422	66.5505		108.2	87.332	87.1881		108.2	102.273	102.504		108.2	108.231	107.873
108.3	22.4688	22.7081		108.3	32.957	33.1998		108.3	48.1328	47.8076		108.3	67.2852	66.5972		108.3	87.3711	87.2324		108.3	102.281	102.527		108.3	108.234	107.877
108.4	22.4883	22.7281		108.4	32.9883	33.2281		108.4	48.1758	47.8458		108.4	67.332	66.6439		108.4	87.4102	87.2767		108.4	102.309	102.549		108.4	108.234	107.881
108.5	22.5195	22.7481		108.5	33.0195	33.2564		108.5	48.2148	47.8841		108.5	67.375	66.6905		108.5	87.4648	87.3208		108.5	102.328	102.572		108.5	108.234	107.886
108.6	22.5234	22.768		108.6	33.0273	33.2846		108.6	48.2461	47.9223		108.6	67.418	66.7371		108.6	87.5039	87.365		108.6	102.348	102.595		108.6	108.223	107.89
108.7	22.5391	22.788		108.7	33.0508	33.3129		108.7	48.2891	47.9605		108.7	67.4609	66.7837		108.7	87.5664	87.409		108.7	102.367	102.618		108.7	108.231	107.894
108.8	22.5586	22.808		108.8	33.082	33.3411		108.8	48.3359	47.9987		108.8	67.5156	66.8303		108.8	87.6133	87.453		108.8	102.391	102.64		108.8	108.231	107.898
108.9	22.582	22.8279		108.9	33.1211	33.3694		108.9	48.3867	48.0369		108.9	67.5703	66.8768		108.9	87.6602	87.4969		108.9	102.414	102.663		108.9	108.246	107.902
109	22.6094	22.8479		109	33.1523	33.3976		109	48.4297	48.0751		109	67.6289	66.9233		109	87.6953	87.5408		109	102.434	102.685		109	108.254	107.906
109.1	22.6172	22.8679		109.1	33.168	33.4258		109.1	48.4648	48.1133		109.1	67.668	66.9697		109.1	87.7305	87.5846		109.1	102.445	102.707		109.1	108.242	107.91
109.2	22.6406	22.8878		109.2	33.1914	33.4541		109.2	48.5117	48.1514		109.2	67.7227	67.0162		109.2	87.7734	87.6283		109.2	102.469	102.73		109.2	108.246	107.914
109.3	22.6641	22.9078		109.3	33.2227	33.4823		109.3	48.5625	48.1895		109.3	67.7695	67.0626		109.3	87.8242	87.6719		109.3	102.5	102.752		109.3	108.266	107.918
109.4	22.6758	22.9277		109.4	33.25	33.5105		109.4	48.5938	48.2277		109.4	67.8164	67.1089		109.4	87.8594	87.7155		109.4	102.512	102.774		109.4	108.266	107.922
109.5	22.6992	22.9477		109.5	33.2852	33.5387		109.5	48.6367	48.2658		109.5	67.8594	67.1553		109.5	87.9102	87.759		109.5	102.535	102.796		109.5	108.269	107.926
109.6	22.7266	22.9676		109.6	33.3086	33.5669		109.6	48.6758	48.3039		109.6	67.9023	67.2015		109.6	87.9492	87.8024		109.6	102.555	102.818		109.6	108.273	107.93
109.7	22.7578	22.9876		109.7	33.3398	33.5952		109.7	48.7109	48.342		109.7	67.9453	67.2478		109.7	87.9922	87.8458		109.7	102.578	102.84		109.7	108.281	107.934
109.8	22.7812	23.0075		109.8	33.3633	33.6234		109.8	48.75	48.3801		109.8	67.9961	67.2941		109.8	88.0352	87.8891		109.8	102.606	102.862		109.8	108.285	107.938
109.9	22.8164	23.0275		109.9	33.3906	33.6516		109.9	48.8008	48.4181		109.9	68.043	67.3403		109.9	88.0703	87.9323		109.9	102.637	102.883		109.9	108.293	107.942
110	22.8242	23.0474		110	33.4102	33.6797		110	48.8359	48.4562		110	68.0859	67.3865		110	88.1094	87.9755		110	102.648	102.905		110	108.289	107.945
110.1	22.8555	23.0674		110.1	33.457	33.7079		110.1	48.8945	48.4943		110.1	68.1641	67.4326		110.1	88.1641	88.0186		110.1	102.684	102.927		110.1	108.32	107.949
110.2	22.8555	23.0873		110.2	33.4805	33.7361		110.2	48.9102	48.5323		110.2	68.1953	67.4787		110.2	88.1875	88.0616		110.2	102.688	102.948		110.2	108.309	107.953
110.3	22.8789	23.1072		110.3	33.5078	33.7643		110.3	48.9414	48.5703		110.3	68.2578	67.5248		110.3	88.2461	88.1046		110.3	102.719	102.97		110.3	108.312	107.957
110.4	22.9062	23.1272		110.4	33.5391	33.7925		110.4	48.9805	48.6083		110.4	68.2969	67.5709		110.4	88.3008	88.1475		110.4	102.746	102.991		110.4	108.324	107.96
110.5	22.9258	23.1471		110.5	33.5742	33.8206		110.5	49.0156	48.6463		110.5	68.3555	67.6169		110.5	88.3398	88.1903		110.5	102.766	103.012		110.5	108.332	107.964
110.6	22.9414	23.167		110.6	33.5938	33.8488		110.6	49.0547	48.6843		110.6	68.3984	67.6628		110.6	88.375	88.2331		110.6	102.793	103.033		110.6	108.344	107.968
110.7	22.9531	23.187		110.7	33.6094	33.877		110.7	49.0938	48.7222		110.7	68.4414	67.7088		110.7	88.4102	88.2758		110.7	102.805	103.055		110.7	108.34	107.972
110.8	23	23.2069		110.8	33.6641	33.9051		110.8	49.1445	48.7602		110.8	68.4961	67.7547		110.8	88.4688	88.3184		110.8	102.836	103.076		110.8	108.356	107.975
110.9	23.0039	23.2268		110.9	33.6953	33.9332		110.9	49.1719	48.7981		110.9	68.5508	67.8006		110.9	88.5039	88.3609		110.9	102.856	103.097		110.9	108.359	107.979
111	23.0273	23.2467		111	33.7305	33.9614		111	49.2031	48.8361		111	68.6094	67.8465		111	88.5586	88.4034		111	102.879	103.117		111	108.363	107.982
111.1	23.0352	23.2666		111.1	33.75	33.9895		111.1	49.2305	48.874		111.1	68.6445	67.8923		111.1	88.5859	88.4458		111.1	102.894	103.138		111.1	108.363	107.986
111.2	23.0781	23.2866		111.2	33.7891	34.0177		111.2	49.2695	48.9119		111.2	68.6992	67.9381		111.2	88.6445	88.4882		111.2	102.922	103.159		111.2	108.379	107.99
111.3	23.0898	23.3065		111.3	33.8203	34.0458		111.3	49.3086	48.9498		111.3	68.7461	67.9839		111.3	88.6719	88.5305		111.3	102.93	103.18		111.3	108.375	107.993
111.4	23.1133	23.3264		111.4	33.8398	34.0739		111.4	49.3516	48.9877		111.4	68.7969	68.0296		111.4	88.7227	88.5727		111.4	102.961	103.2		111.4	108.391	107.997
111.5	23.1289	23.3463		111.5	33.8789	34.102		111.5	49.3867	49.0255		111.5	68.8438	68.0753		111.5	88.7695	88.6148		111.5	102.977	103.221		111.5	108.406	108
111.6	23.1523	23.3662		111.6	33.9062	34.1301		111.6	49.4258	49.0634		111.6	68.8867	68.121		111.6	88.8125	88.6569		111.6	103	103.241		111.6	108.418	108.004
111.7	23.1719	23.3861		111.7	33.9336	34.1583		111.7	49.457	49.1012		111.7	68.9219	68.1666		111.7	88.8516	88.6989		111.7	103.019	103.262		111.7	108.422	108.007
111.8	23.1953	23.406		111.8	33.9609	34.1864		111.8	49.4961	49.139		111.8	68.9688	68.2122		111.8	88.8984	88.7408		111.8	103.043	103.282		111.8	108.434	108.01
111.9	23.207	23.4259		111.9	33.9766	34.2144		111.9	49.5234	49.1769		111.9	69.0156	68.2578		111.9	88.9375	88.7827		111.9	103.055	103.302		111.9	108.438	108.014
112	23.2305	23.4458		112	34.0078	34.2426		112	49.5586	49.2147		112	69.0664	68.3034		112	88.9609	88.8245		112	103.086	103.322		112	108.441	108.017
112.1	23.2578	23.4657		112.1	34.0352	34.2706		112.1	49.6055	49.2525		112.1	69.125	68.3489		112.1	89	88.8662		112.1	103.106	103.342		112.1	108.453	108.021
112.2	23.2734	23.4856		112.2	34.0586	34.2987		112.2	49.6406	49.2903		112.2	69.1641	68.3944		112.2	89.0391	88.9079		112.2	103.129	103.362		112.2	108.461	108.024
112.3	23.293	23.5055		112.3	34.0898	34.3268		112.3	49.6758	49.328		112.3	69.2031	68.4398		112.3	89.0742	88.9495		112.3	103.156	103.382		112.3	108.465	108.027
112.4	23.3125	23.5254		112.4	34.1172	34.3549		112.4	49.7148	49.3658		112.4	69.2461	68.4852		112.4	89.1094	88.9911		112.4	103.176	103.402		112.4	108.473	108.031
112.5	23.332	23.5453		112.5	34.1328	34.383		112.5	49.75	49.4035		112.5	69.2969	68.5306		112.5	89.1367	89.0325		112.5	103.184	103.422		112.5	108.488	108.034
112.6	23.3516	23.5652		112.6	34.1602	34.411		112.6	49.793	49.4412		112.6	69.3438	68.576		112.6	89.1719	89.0739		112.6	103.195	103.442		112.6	108.492	108.037
112.7	23.3594	23.5851		112.7	34.1875	34.4391		112.7	49.8164	49.479		112.7	69.3867	68.6213		112.7	89.1992	89.1153		112.7	103.207	103.462		112.7	108.484	108.04
112.8	23.3867	23.605		112.8	34.2109	34.4671		112.8	49.8516	49.5167		112.8	69.4336	68.6666		112.8	89.2383	89.1565		112.8	103.223	103.481		112.8	108.504	108.043
112.9	23.4102	23.6249		112.9	34.2383	34.4952		112.9	49.8984	49.5544		112.9	69.4883	68.7119		112.9	89.2891	89.1977		112.9	103.242	103.501		112.9	108.508	108.047
113	23.4492	23.6447		113	34.2617	34.5232		113	49.9375	49.592		113	69.5352	68.7571		113	89.332	89.2388		113	103.262	103.52		113	108.516	108.05
113.1	23.4648	23.6646		113.1	34.2891	34.5513		113.1	49.9805	49.6297		113.1	69.5859	68.8023		113.1	89.3711	89.2799		113.1	103.297	103.539		113.1	108.519	108.053
113.2	23.4727	23.6845		113.2	34.3125	34.5793		113.2	50.0156	49.6674		113.2	69.6367	68.8475		113.2	89.4141	89.3209		113.2	103.316	103.559		113.2	108.523	108.056
113.3	23.5039	23.7044		113.3	34.3516	34.6073		113.3	50.0586	49.705		113.3	69.6875	68.8926		113.3	89.4609	89.3619		113.3	103.348	103.578		113.3	108.531	108.059
113.4	23.5352	23.7243		113.4	34.3789	34.6353		113.4	50.1172	49.7426		113.4	69.7344	68.9377		113.4	89.5039	89.4027		113.4	103.367	103.597		113.4	108.547	108.062
113.5	23.5352	23.7441		113.5	34.4062	34.6634		113.5	50.1484	49.7803		113.5	69.7656	68.9828		113.5	89.5391	89.4435		113.5	103.371	103.616		113.5	108.539	108.066
113.6	23.5664	23.764		113.6	34.4375	34.6914		113.6	50.1875	49.8179		113.6	69.8047	69.0278		113.6	89.5781	89.4842		113.6	103.387	103.635		113.6	108.551	108.069
113.7	23.5859	23.7839		113.7	34.457	34.7194		113.7	50.2148	49.8555		113.7	69.8477	69.0728		113.7	89.6211	89.5249		113.7	103.414	103.654		113.7	108.551	108.072
113.8	23.6016	23.8037		113.8	34.4688	34.7474		113.8	50.2461	49.893		113.8	69.8906	69.1178		113.8	89.6602	89.5655		113.8	103.422	103.673		113.8	108.543	108.075
113.9	23.6211	23.8236		113.9	34.4922	34.7754		113.9	50.2852	49.9306		113.9	69.9375	69.1628		113.9	89.707	89.606		113.9	103.441	103.692		113.9	108.551	108.078
114	23.6367	23.8435		114	34.5273	34.8034		114	50.3359	49.9682		114	69.9805	69.2077		114	89.7539	89.6465		114	103.465	103.711		114	108.562	108.081
114.1	23.6562	23.8633		114.1	34.5547	34.8314		114.1	50.3711	50.0057		114.1	70.0352	69.2525		114.1	89.7969	89.6869		114.1	103.484	103.73		114.1	108.566	108.084
114.2	23.6758	23.8832		114.2	34.5781	34.8594		114.2	50.4062	50.0432		114.2	70.0742	69.2974		114.2	89.8477	89.7272		114.2	103.5	103.748		114.2	108.57	108.087
114.3	23.6797	23.903		114.3	34.6016	34.8873		114.3	50.4453	50.0808		114.3	70.1094	69.3422		114.3	89.8789	89.7675		114.3	103.508	103.767		114.3	108.566	108.09
114.4	23.707	23.9229		114.4	34.6406	34.9153		114.4	50.4961	50.1183		114.4	70.1602	69.387		114.4	89.9258	89.8077		114.4	103.535	103.785		114.4	108.586	108.092
114.5	23.7266	23.9427		114.5	34.668	34.9433		114.5	50.5352	50.1557		114.5	70.1953	69.4318		114.5	89.957	89.8478		114.5	103.555	103.804		114.5	108.594	108.095
114.6	23.7383	23.9626		114.6	34.6914	34.9712		114.6	50.5625	50.1932		114.6	70.2305	69.4765		114.6	89.9922	89.8879		114.6	103.566	103.822		114.6	108.59	108.098
114.7	23.7734	23.9824		114.7	34.7344	34.9992		114.7	50.6055	50.2307		114.7	70.2773	69.5212		114.7	90.0352	89.9278		114.7	103.598	103.84		114.7	108.594	108.101
114.8	23.793	24.0023		114.8	34.7617	35.0272		114.8	50.6367	50.2681		114.8	70.3242	69.5658		114.8	90.082	89.9678		114.8	103.617	103.859		114.8	108.598	108.104
114.9	23.8125	24.0221		114.9	34.7891	35.0551		114.9	50.6758	50.3056		114.9	70.3789	69.6105		114.9	90.1211	90.0076		114.9	103.637	103.877		114.9	108.606	108.107
115	23.8281	24.042		115	34.8203	35.0831		115	50.7031	50.343		115	70.418	69.6551		115	90.1602	90.0474		115	103.656	103.895		115	108.609	108.109
115.1	23.8398	24.0618		115.1	34.8398	35.111		115.1	50.7383	50.3805		115.1	70.4609	69.6996		115.1	90.1992	90.0872		115.1	103.668	103.913		115.1	108.613	108.112
115.2	23.875	24.0816		115.2	34.8672	35.139		115.2	50.7852	50.4179		115.2	70.5195	69.7442		115.2	90.2578	90.1268		115.2	103.703	103.931		115.2	108.621	108.115
115.3	23.8867	24.1015		115.3	34.8945	35.1669		115.3	50.8125	50.4552		115.3	70.5703	69.7887		115.3	90.2773	90.1664		115.3	103.715	103.949		115.3	108.621	108.118
115.4	23.9062	24.1213		115.4	34.918	35.1948		115.4	50.8477	50.4926		115.4	70.6289	69.8332		115.4	90.3164	90.206		115.4	103.734	103.967		115.4	108.633	108.121
115.5	23.9258	24.1411		115.5	34.9492	35.2227		115.5	50.8828	50.53		115.5	70.6836	69.8776		115.5	90.3516	90.2454		115.5	103.762	103.984		115.5	108.637	108.123
115.6	23.9414	24.161		115.6	34.9805	35.2506		115.6	50.9336	50.5674		115.6	70.7227	69.922		115.6	90.3867	90.2848		115.6	103.773	104.002		115.6	108.641	108.126
115.7	23.9492	24.1808		115.7	34.9922	35.2786		115.7	50.9688	50.6047		115.7	70.7578	69.9664		115.7	90.4258	90.3242		115.7	103.785	104.02		115.7	108.633	108.129
115.8	23.9609	24.2006		115.8	35.0195	35.3065		115.8	51.0156	50.642		115.8	70.7969	70.0107		115.8	90.4492	90.3634		115.8	103.793	104.037		115.8	108.629	108.131
115.9	23.9844	24.2204		115.9	35.0547	35.3344		115.9	51.0508	50.6793		115.9	70.8438	70.055		115.9	90.4883	90.4026		115.9	103.812	104.055		115.9	108.648	108.134
116	24.0117	24.2403		116	35.0703	35.3623		116	51.0898	50.7166		116	70.8906	70.0993		116	90.5234	90.4418		116	103.824	104.072		116	108.644	108.137
116.1	24.0391	24.2601		116.1	35.1094	35.3901		116.1	51.1367	50.7539		116.1	70.9414	70.1435		116.1	90.5664	90.4808		116.1	103.848	104.09		116.1	108.652	108.139
116.2	24.0508	24.2799		116.2	35.1289	35.418		116.2	51.1562	50.7912		116.2	70.9766	70.1878		116.2	90.5938	90.5198		116.2	103.859	104.107		116.2	108.648	108.142
116.3	24.0703	24.2997		116.3	35.1523	35.4459		116.3	51.1953	50.8285		116.3	71.0273	70.2319		116.3	90.6328	90.5588		116.3	103.879	104.124		116.3	108.652	108.144
116.4	24.0977	24.3195		116.4	35.1836	35.4738		116.4	51.2422	50.8657		116.4	71.0703	70.2761		116.4	90.6836	90.5977		116.4	103.902	104.141		116.4	108.656	108.147
116.5	24.1055	24.3393		116.5	35.1992	35.5017		116.5	51.2734	50.903		116.5	71.1055	70.3202		116.5	90.7148	90.6365		116.5	103.914	104.159		116.5	108.664	108.15
116.6	24.125	24.3591		116.6	35.2305	35.5295		116.6	51.3086	50.9402		116.6	71.1602	70.3643		116.6	90.7539	90.6752		116.6	103.93	104.176		116.6	108.66	108.152
116.7	24.1523	24.379		116.7	35.2695	35.5574		116.7	51.3477	50.9774		116.7	71.2188	70.4084		116.7	90.7852	90.7139		116.7	103.949	104.193		116.7	108.676	108.155
116.8	24.1875	24.3988		116.8	35.2969	35.5853		116.8	51.3906	51.0146		116.8	71.2617	70.4524		116.8	90.8242	90.7525		116.8	103.988	104.21		116.8	108.684	108.157
116.9	24.1953	24.4186		116.9	35.3086	35.6131		116.9	51.4141	51.0518		116.9	71.2852	70.4964		116.9	90.8477	90.791		116.9	103.992	104.227		116.9	108.672	108.16
117	24.2148	24.4384		117	35.3477	35.6409		117	51.4492	51.089		117	71.3281	70.5404		117	90.8867	90.8295		117	104.012	104.243		117	108.684	108.162
117.1	24.2266	24.4582		117.1	35.3711	35.6688		117.1	51.4727	51.1262		117.1	71.3633	70.5843		117.1	90.9258	90.8679		117.1	104.023	104.26		117.1	108.684	108.165
117.2	24.2617	24.478		117.2	35.4141	35.6966		117.2	51.5039	51.1633		117.2	71.4219	70.6282		117.2	90.9492	90.9063		117.2	104.047	104.277		117.2	108.684	108.167
117.3	24.2891	24.4978		117.3	35.4375	35.7244		117.3	51.5547	51.2004		117.3	71.4805	70.672		117.3	90.9844	90.9446		117.3	104.078	104.294		117.3	108.688	108.169
117.4	24.3086	24.5176		117.4	35.457	35.7523		117.4	51.582	51.2376		117.4	71.5273	70.7159		117.4	91.0312	90.9828		117.4	104.098	104.31		117.4	108.691	108.172
117.5	24.3281	24.5373		117.5	35.4844	35.7801		117.5	51.6211	51.2747		117.5	71.582	70.7597		117.5	91.0703	91.0209		117.5	104.117	104.327		117.5	108.695	108.174
117.6	24.3594	24.5571		117.6	35.5312	35.8079		117.6	51.6641	51.3118		117.6	71.6367	70.8034		117.6	91.1133	91.059		117.6	104.144	104.343		117.6	108.715	108.177
117.7	24.3711	24.5769		117.7	35.5547	35.8357		117.7	51.6914	51.3489		117.7	71.6641	70.8472		117.7	91.1445	91.0971		117.7	104.156	104.36		117.7	108.699	108.179
117.8	24.3984	24.5967		117.8	35.5781	35.8635		117.8	51.7344	51.386		117.8	71.7188	70.8909		117.8	91.1875	91.135		117.8	104.176	104.376		117.8	108.711	108.181
117.9	24.4219	24.6165		117.9	35.5977	35.8913		117.9	51.7578	51.423		117.9	71.75	70.9346		117.9	91.2227	91.1729		117.9	104.191	104.392		117.9	108.719	108.184
118	24.4375	24.6363		118	35.6367	35.9191		118	51.7852	51.4601		118	71.7891	70.9782		118	91.2539	91.2107		118	104.203	104.408		118	108.715	108.186
118.1	24.4492	24.6561		118.1	35.6602	35.9469		118.1	51.8203	51.4971		118.1	71.8477	71.0218		118.1	91.2852	91.2485		118.1	104.203	104.425		118.1	108.731	108.189
118.2	24.4727	24.6758		118.2	35.6914	35.9747		118.2	51.8594	51.5341		118.2	71.875	71.0654		118.2	91.3242	91.2862		118.2	104.215	104.441		118.2	108.723	108.191
118.3	24.4844	24.6956		118.3	35.707	36.0025		118.3	51.8906	51.5712		118.3	71.9102	71.109		118.3	91.3438	91.3239		118.3	104.238	104.457		118.3	108.715	108.193
118.4	24.5	24.7154		118.4	35.7266	36.0303		118.4	51.9531	51.6082		118.4	71.9492	71.1525		118.4	91.3867	91.3614		118.4	104.266	104.473		118.4	108.723	108.195
118.5	24.5312	24.7352		118.5	35.7734	36.0581		118.5	52	51.6451		118.5	71.9805	71.196		118.5	91.4414	91.3989		118.5	104.289	104.489		118.5	108.734	108.198
118.6	24.5586	24.7549		118.6	35.8047	36.0858		118.6	52.0586	51.6821		118.6	72.0117	71.2394		118.6	91.4805	91.4364		118.6	104.301	104.504		118.6	108.731	108.2
118.7	24.5938	24.7747		118.7	35.832	36.1136		118.7	52.1094	51.7191		118.7	72.0547	71.2828		118.7	91.5117	91.4737		118.7	104.324	104.52		118.7	108.731	108.202
118.8	24.6172	24.7945		118.8	35.8594	36.1413		118.8	52.1445	51.756		118.8	72.0938	71.3262		118.8	91.5391	91.5111		118.8	104.344	104.536		118.8	108.731	108.204
118.9	24.6172	24.8142		118.9	35.8672	36.1691		118.9	52.2031	51.793		118.9	72.1445	71.3696		118.9	91.5859	91.5483		118.9	104.379	104.552		118.9	108.731	108.207
119	24.6172	24.834		119	35.8711	36.1968		119	52.2305	51.8299		119	72.1484	71.4129		119	91.6133	91.5855		119	104.371	104.567		119	108.723	108.209
119.1	24.6367	24.8537		119.1	35.8945	36.2246		119.1	52.2656	51.8668		119.1	72.1602	71.4562		119.1	91.6406	91.6226		119.1	104.379	104.583		119.1	108.723	108.211
119.2	24.6289	24.8735		119.2	35.8945	36.2523		119.2	52.2656	51.9037		119.2	72.1641	71.4995		119.2	91.6445	91.6597		119.2	104.379	104.599		119.2	108.723	108.213
119.3		24.8932		119.3		36.2801		119.3	52.2773	51.9406		119.3	72.1914	71.5427		119.3	91.6445	91.6967		119.3	104.371	104.614		119.3		108.215
119.4		24.913		119.4		36.3078		119.4		51.9775		119.4		71.5859		119.4		91.7336		119.4		104.629		119.4		108.217
119.5		24.9328		119.5		36.3355		119.5		52.0143		119.5		71.6291		119.5		91.7704		119.5		104.645		119.5		108.219
119.6		24.9525		119.6		36.3632		119.6		52.0512		119.6		71.6722		119.6		91.8073		119.6		104.66		119.6		108.222
119.7		24.9723		119.7		36.3909		119.7		52.088		119.7		71.7153		119.7		91.844		119.7		104.675		119.7		108.224
119.8		24.992		119.8		36.4186		119.8		52.1248		119.8		71.7584		119.8		91.8807		119.8		104.691		119.8		108.226
119.9		25.0117		119.9		36.4463		119.9		52.1617		119.9		71.8014		119.9		91.9173		119.9		104.706		119.9		108.228
120		25.0315		120		36.474		120		52.1984		120		71.8444		120		91.9538		120		104.721		120		108.23
120.1		25.0315		120.1		36.474		120.1		52.1984		120.1		71.8874		120.1		91.9538		120.1		104.736		120.1		108.23
120.2		25.0315		120.2		36.474		120.2		52.1984		120.2		71.8874		120.2		91.9536		120.2		104.736		120.2		108.23
120.3		25.0314		120.3		36.474		120.3		52.1983		120.3		71.8873		120.3		91.9535		120.3		104.736		120.3		108.229
120.4		25.0314		120.4		36.4739		120.4		52.1983		120.4		71.8872		120.4		91.9533		120.4		104.735		120.4		108.229
120.5		25.0314		120.5		36.4739		120.5		52.1982		120.5		71.8871		120.5		91.9531		120.5		104.735		120.5		108.229
120.6		25.0314		120.6		36.4738		120.6		52.1981		120.6		71.887		120.6		91.953		120.6		104.735		120.6		108.229
120.7		25.0313		120.7		36.4738		120.7		52.1981		120.7		71.8868		120.7		91.9528		120.7		104.734		120.7		108.228
120.8		25.0313		120.8		36.4738		120.8		52.198		120.8		71.8867		120.8		91.9526		120.8		104.734		120.8		108.228
120.9		25.0313		120.9		36.4737		120.9		52.1979		120.9		71.8866		120.9		91.9524		120.9		104.734		120.9		108.228
121		25.0312		121		36.4737		121		52.1979		121		71.8865		121		91.9523		121		104.734		121		108.228
121.1		25.0312		121.1		36.4736		121.1		52.1978		121.1		71.8864		121.1		91.9521		121.1		104.734		121.1		108.227
121.2		25.0312		121.2		36.4736		121.2		52.1977		121.2		71.8863		121.2		91.9519		121.2		104.733		121.2		108.227
121.3		25.0312		121.3		36.4736		121.3		52.1977		121.3		71.8862		121.3		91.9518		121.3		104.733		121.3		108.227
121.4		25.0312		121.4		36.4735		121.4		52.1976		121.4		71.8861		121.4		91.9516		121.4		104.733		121.4		108.227
121.5		25.0311		121.5		36.4735		121.5		52.1975		121.5		71.886		121.5		91.9514		121.5		104.733		121.5		108.226
121.6		25.0311		121.6		36.4734		121.6		52.1975		121.6		71.8859		121.6		91.9513		121.6		104.733		121.6		108.226
121.7		25.0311		121.7		36.4734		121.7		52.1974		121.7		71.8858		121.7		91.9511		121.7		104.732		121.7		108.226
121.8	24.6445	25.0311		121.8	36.1523	36.4734		121.8		52.1973		121.8		71.8857		121.8		91.9509		121.8		104.732		121.8	108.488	108.226
121.9	24.6445	25.031		121.9	36.1523	36.4733		121.9	52.5078	52.1973		121.9	72.4297	71.8856		121.9	91.8984	91.9507		121.9	104.398	104.732		121.9	108.484	108.225
122	24.6289	25.031		122	36.1211	36.4733		122	52.4883	52.1972		122	72.4258	71.8855		122	91.8906	91.9506		122	104.375	104.731		122	108.465	108.225
122.1	24.625	25.031		122.1	36.1172	36.4732		122.1	52.4805	52.1972		122.1	72.4141	71.8854		122.1	91.8906	91.9504		122.1	104.367	104.731		122.1	108.461	108.225
122.2	24.6211	25.031		122.2	36.1055	36.4732		122.2	52.4727	52.1971		122.2	72.4101	71.8852		122.2	91.8906	91.9502		122.2	104.359	104.731		122.2	108.457	108.225
122.3	24.6211	25.0309		122.3	36.1016	36.4732		122.3	52.4609	52.197		122.3	72.3945	71.8851		122.3	91.8828	91.9501		122.3	104.356	104.731		122.3	108.453	108.224
122.4	24.6289	25.0309		122.4	36.1016	36.4731		122.4	52.457	52.197		122.4	72.4141	71.885		122.4	91.8906	91.9499		122.4	104.356	104.731		122.4	108.453	108.224
122.5	24.6562	25.0309		122.5	36.1055	36.4731		122.5	52.4609	52.1969		122.5	72.4336	71.8849		122.5	91.8906	91.9497		122.5	104.356	104.73		122.5	108.465	108.224
122.6	24.6523	25.0309		122.6	36.1055	36.473		122.6	52.4883	52.1968		122.6	72.4414	71.8848		122.6	91.8906	91.9496		122.6	104.352	104.73		122.6	108.484	108.224
122.7	24.6523	25.0308		122.7	36.1016	36.473		122.7	52.4805	52.1968		122.7	72.4258	71.8847		122.7	91.8867	91.9494		122.7	104.344	104.73		122.7	108.481	108.223
122.8	24.6367	25.0308		122.8	36.1055	36.473		122.8	52.4688	52.1967		122.8	72.418	71.8846		122.8	91.8945	91.9492		122.8	104.359	104.73		122.8	108.484	108.223
122.9	24.6289	25.0308		122.9	36.1133	36.4729		122.9	52.4609	52.1966		122.9	72.4141	71.8845		122.9	91.8984	91.949		122.9	104.352	104.73		122.9	108.496	108.223
123	24.625	25.0308		123	36.1094	36.4729		123	52.4492	52.1966		123	72.4102	71.8844		123	91.8867	91.9489		123	104.344	104.729		123	108.508	108.223
123.1	24.6289	25.0307		123.1	36.1172	36.4728		123.1	52.4609	52.1965		123.1	72.4219	71.8843		123.1	91.9102	91.9487		123.1	104.356	104.729		123.1	108.512	108.222
123.2	24.6133	25.0307		123.2	36.1133	36.4728		123.2	52.4492	52.1964		123.2	72.4141	71.8842		123.2	91.9023	91.9485		123.2	104.359	104.729		123.2	108.512	108.222
123.3	24.5938	25.0307		123.3	36.0977	36.4728		123.3	52.457	52.1964		123.3	72.3945	71.8841		123.3	91.8945	91.9484		123.3	104.352	104.728		123.3	108.492	108.222
123.4	24.5781	25.0307		123.4	36.1133	36.4727		123.4	52.4609	52.1963		123.4	72.3984	71.884		123.4	91.8711	91.9482		123.4	104.348	104.728		123.4	108.488	108.222
123.5	24.5664	25.0306		123.5	36.0938	36.4727		123.5	52.4336	52.1962		123.5	72.3789	71.8839		123.5	91.8633	91.948		123.5	104.348	104.728		123.5	108.469	108.221
123.6	24.5547	25.0306		123.6	36.0898	36.4726		123.6	52.4414	52.1962		123.6	72.3789	71.8838		123.6	91.8633	91.9479		123.6	104.348	104.728		123.6	108.465	108.221
123.7	24.5898	25.0306		123.7	36.1055	36.4726		123.7	52.4609	52.1961		123.7	72.3984	71.8837		123.7	91.8828	91.9477		123.7	104.379	104.728		123.7	108.484	108.221
123.8	24.5781	25.0306		123.8	36.0938	36.4726		123.8	52.4609	52.196		123.8	72.4219	71.8835		123.8	91.8867	91.9475		123.8	104.383	104.727		123.8	108.473	108.221
123.9	24.5781	25.0305		123.9	36.082	36.4725		123.9	52.4609	52.196		123.9	72.418	71.8834		123.9	91.8867	91.9473		123.9	104.387	104.727		123.9	108.492	108.22
124	24.5664	25.0305		124	36.0742	36.4725		124	52.457	52.1959		124	72.4062	71.8833		124	91.8867	91.9472		124	104.375	104.727		124	108.484	108.22
124.1	24.5859	25.0305		124.1	36.0898	36.4724		124.1	52.4609	52.1959		124.1	72.4141	71.8832		124.1	91.8984	91.947		124.1	104.383	104.727		124.1	108.481	108.22
124.2	24.5625	25.0304		124.2	36.0898	36.4724		124.2	52.4609	52.1958		124.2	72.4023	71.8831		124.2	91.8984	91.9468		124.2	104.383	104.727		124.2	108.473	108.22
124.3	24.5664	25.0304		124.3	36.0859	36.4724		124.3	52.4609	52.1957		124.3	72.4258	71.883		124.3	91.8945	91.9467		124.3	104.379	104.726		124.3	108.481	108.219
124.4	24.5703	25.0304		124.4	36.0898	36.4723		124.4	52.4688	52.1957		124.4	72.4219	71.8829		124.4	91.8945	91.9465		124.4	104.367	104.726		124.4	108.484	108.219
124.5	24.5625	25.0304		124.5	36.0898	36.4723		124.5	52.4727	52.1956		124.5	72.418	71.8828		124.5	91.8945	91.9463		124.5	104.383	104.726		124.5	108.488	108.219
124.6	24.5664	25.0303		124.6	36.1055	36.4722		124.6	52.4687	52.1955		124.6	72.4297	71.8827		124.6	91.9023	91.9461		124.6	104.391	104.725		124.6	108.484	108.219
124.7	24.5508	25.0303		124.7	36.1094	36.4722		124.7	52.4609	52.1955		124.7	72.418	71.8826		124.7	91.9062	91.946		124.7	104.391	104.725		124.7	108.484	108.218
124.8	24.5391	25.0303		124.8	36.1016	36.4722		124.8	52.4492	52.1954		124.8	72.4219	71.8825		124.8	91.9062	91.9458		124.8	104.387	104.725		124.8	108.481	108.218
124.9	24.5469	25.0303		124.9	36.0977	36.4721		124.9	52.4492	52.1953		124.9	72.4258	71.8824		124.9	91.9023	91.9456		124.9	104.379	104.725		124.9	108.473	108.218
125	24.5625	25.0302		125	36.1016	36.4721		125	52.4531	52.1953		125	72.4336	71.8823		125	91.9023	91.9455		125	104.391	104.725		125	108.473	108.218
125.1	24.5586	25.0302		125.1	36.0938	36.472		125.1	52.4492	52.1952		125.1	72.4414	71.8822		125.1	91.8906	91.9453		125.1	104.387	104.724		125.1	108.481	108.217
125.2	24.5547	25.0302		125.2	36.0898	36.472		125.2	52.4453	52.1951		125.2	72.4258	71.8821		125.2	91.8906	91.9451		125.2	104.371	104.724		125.2	108.465	108.217
125.3	24.5547	25.0302		125.3	36.0859	36.472		125.3	52.4414	52.1951		125.3	72.4219	71.882		125.3	91.8867	91.945		125.3	104.359	104.724		125.3	108.453	108.217
125.4	24.5508	25.0301		125.4	36.0859	36.4719		125.4	52.4414	52.195		125.4	72.4258	71.8819		125.4	91.8984	91.9448		125.4	104.367	104.724		125.4	108.453	108.217
125.5	24.5508	25.0301		125.5	36.0938	36.4719		125.5	52.4375	52.195		125.5	72.4219	71.8817		125.5	91.8867	91.9446		125.5	104.367	104.723		125.5	108.445	108.216
125.6	24.5625	25.0301		125.6	36.0938	36.4719		125.6	52.4492	52.1949		125.6	72.4219	71.8816		125.6	91.8867	91.9444		125.6	104.367	104.723		125.6	108.457	108.216
125.7	24.5742	25.0301		125.7	36.0977	36.4718		125.7	52.4609	52.1948		125.7	72.4297	71.8815		125.7	91.875	91.9443		125.7	104.363	104.723		125.7	108.461	108.216
125.8	24.5742	25.03		125.8	36.0977	36.4718		125.8	52.457	52.1948		125.8	72.4297	71.8814		125.8	91.8828	91.9441		125.8	104.367	104.723		125.8	108.449	108.216
125.9	24.5781	25.03		125.9	36.0938	36.4717		125.9	52.457	52.1947		125.9	72.4375	71.8813		125.9	91.8828	91.9439		125.9	104.363	104.722		125.9	108.449	108.215
126	24.5703	25.03		126	36.0898	36.4717		126	52.4492	52.1946		126	72.4375	71.8812		126	91.8828	91.9438		126	104.359	104.722		126	108.453	108.215
126.1	24.6055	25.03		126.1	36.0938	36.4716		126.1	52.457	52.1946		126.1	72.4492	71.8811		126.1	91.8945	91.9436		126.1	104.367	104.722		126.1	108.453	108.215
126.2	24.6055	25.0299		126.2	36.0898	36.4716		126.2	52.4688	52.1945		126.2	72.457	71.881		126.2	91.8906	91.9434		126.2	104.367	104.722		126.2	108.449	108.215
126.3	24.6094	25.0299		126.3	36.0898	36.4716		126.3	52.4492	52.1944		126.3	72.4375	71.8809		126.3	91.8906	91.9433		126.3	104.367	104.722		126.3	108.445	108.214
126.4	24.6016	25.0299		126.4	36.0977	36.4715		126.4	52.4492	52.1944		126.4	72.4531	71.8808		126.4	91.8945	91.9431		126.4	104.356	104.721		126.4	108.453	108.214
126.5	24.5977	25.0299		126.5	36.0859	36.4715		126.5	52.4297	52.1943		126.5	72.4375	71.8807		126.5	91.8828	91.9429		126.5	104.356	104.721		126.5	108.449	108.214
126.6	24.6016	25.0298		126.6	36.0938	36.4714		126.6	52.4414	52.1942		126.6	72.4414	71.8806		126.6	91.8945	91.9427		126.6	104.348	104.721		126.6	108.457	108.214
126.7	24.6016	25.0298		126.7	36.1016	36.4714		126.7	52.4336	52.1942		126.7	72.4531	71.8805		126.7	91.8867	91.9426		126.7	104.344	104.721		126.7	108.457	108.213
126.8	24.6133	25.0298		126.8	36.1016	36.4714		126.8	52.4336	52.1941		126.8	72.4531	71.8804		126.8	91.8867	91.9424		126.8	104.328	104.72		126.8	108.449	108.213
126.9	24.6055	25.0298		126.9	36.0938	36.4713		126.9	52.4336	52.1941		126.9	72.4453	71.8803		126.9	91.8906	91.9422		126.9	104.336	104.72		126.9	108.438	108.213
127	24.6016	25.0297		127	36.0898	36.4713		127	52.4297	52.194		127	72.4414	71.8802		127	91.8789	91.9421		127	104.324	104.72		127	108.434	108.213
127.1	24.5977	25.0297		127.1	36.0781	36.4712		127.1	52.4336	52.1939		127.1	72.4297	71.88		127.1	91.8672	91.9419		127.1	104.32	104.72		127.1	108.43	108.212
127.2	24.6133	25.0297		127.2	36.0859	36.4712		127.2	52.4492	52.1939		127.2	72.4492	71.8799		127.2	91.8828	91.9417		127.2	104.316	104.719		127.2	108.434	108.212
127.3	24.6094	25.0297		127.3	36.082	36.4712		127.3	52.4375	52.1938		127.3	72.4375	71.8798		127.3	91.8633	91.9416		127.3	104.297	104.719		127.3	108.434	108.212
127.4	24.6016	25.0296		127.4	36.0938	36.4711		127.4	52.4453	52.1937		127.4	72.4375	71.8797		127.4	91.8672	91.9414		127.4	104.309	104.719		127.4	108.438	108.212
127.5	24.6016	25.0296		127.5	36.1016	36.4711		127.5	52.4414	52.1937		127.5	72.4297	71.8796		127.5	91.8711	91.9412		127.5	104.305	104.719		127.5	108.434	108.211
127.6	24.6016	25.0296		127.6	36.1094	36.471		127.6	52.4336	52.1936		127.6	72.4414	71.8795		127.6	91.8789	91.941		127.6	104.312	104.719		127.6	108.441	108.211
127.7	24.5938	25.0296		127.7	36.1016	36.471		127.7	52.4297	52.1935		127.7	72.4375	71.8794		127.7	91.8711	91.9409		127.7	104.293	104.718		127.7	108.422	108.211
127.8	24.5938	25.0295		127.8	36.1055	36.471		127.8	52.4297	52.1935		127.8	72.4414	71.8793		127.8	91.8633	91.9407		127.8	104.289	104.718		127.8	108.426	108.21
127.9	24.6055	25.0295		127.9	36.1211	36.4709		127.9	52.4375	52.1934		127.9	72.4492	71.8792		127.9	91.875	91.9405		127.9	104.297	104.718		127.9	108.43	108.21
128	24.5859	25.0295		128	36.1055	36.4709		128	52.4297	52.1934		128	72.4453	71.8791		128	91.8633	91.9403		128	104.273	104.718		128	108.418	108.21
128.1	24.582	25.0295		128.1	36.1016	36.4708		128.1	52.4297	52.1933		128.1	72.4297	71.879		128.1	91.8516	91.9402		128.1	104.269	104.717		128.1	108.406	108.21
128.2	24.582	25.0294		128.2	36.1055	36.4708		128.2	52.4414	52.1932		128.2	72.4297	71.8789		128.2	91.8438	91.94		128.2	104.273	104.717		128.2	108.41	108.21
128.3	24.5898	25.0294		128.3	36.1133	36.4708		128.3	52.4375	52.1932		128.3	72.4375	71.8788		128.3	91.8555	91.9398		128.3	104.281	104.717		128.3	108.414	108.209
128.4	24.5703	25.0294		128.4	36.0977	36.4707		128.4	52.4297	52.1931		128.4	72.418	71.8787		128.4	91.8555	91.9397		128.4	104.277	104.717		128.4	108.398	108.209
128.5	24.5781	25.0294		128.5	36.1016	36.4707		128.5	52.4414	52.193		128.5	72.4219	71.8786		128.5	91.8555	91.9395		128.5	104.277	104.716		128.5	108.402	108.209
128.6	24.5781	25.0293		128.6	36.1172	36.4706		128.6	52.4336	52.193		128.6	72.4219	71.8785		128.6	91.8594	91.9393		128.6	104.277	104.716		128.6	108.41	108.209
128.7	24.5703	25.0293		128.7	36.1094	36.4706		128.7	52.4297	52.1929		128.7	72.418	71.8783		128.7	91.8594	91.9392		128.7	104.266	104.716		128.7	108.402	108.208
128.8	24.5547	25.0293		128.8	36.1055	36.4706		128.8	52.4258	52.1928		128.8	72.4141	71.8782		128.8	91.8398	91.939		128.8	104.258	104.716		128.8	108.402	108.208
128.9	24.5586	25.0293		128.9	36.1016	36.4705		128.9	52.4375	52.1928		128.9	72.4102	71.8781		128.9	91.832	91.9388		128.9	104.254	104.716		128.9	108.406	108.208
129	24.5586	25.0292		129	36.1133	36.4705		129	52.4492	52.1927		129	72.4141	71.878		129	91.8398	91.9386		129	104.258	104.715		129	108.406	108.207
129.1	24.5703	25.0292		129.1	36.1172	36.4704		129.1	52.457	52.1926		129.1	72.4258	71.8779		129.1	91.8438	91.9385		129.1	104.269	104.715		129.1	108.426	108.207
129.2	24.5781	25.0292		129.2	36.1172	36.4704		129.2	52.4492	52.1926		129.2	72.4141	71.8778		129.2	91.8516	91.9383		129.2	104.266	104.715		129.2	108.422	108.207
129.3	24.5625	25.0292		129.3	36.1172	36.4704		129.3	52.4531	52.1925		129.3	72.4023	71.8777		129.3	91.8359	91.9381		129.3	104.262	104.715		129.3	108.414	108.207
129.4	24.5586	25.0291		129.4	36.1016	36.4703		129.4	52.4375	52.1924		129.4	72.3906	71.8776		129.4	91.8438	91.938		129.4	104.262	104.714		129.4	108.398	108.207
129.5	24.5742	25.0291		129.5	36.1094	36.4703		129.5	52.4414	52.1924		129.5	72.4023	71.8775		129.5	91.8477	91.9378		129.5	104.262	104.714		129.5	108.406	108.206
129.6	24.5742	25.0291		129.6	36.1055	36.4703		129.6	52.4375	52.1923		129.6	72.3867	71.8774		129.6	91.8359	91.9376		129.6	104.254	104.714		129.6	108.398	108.206
129.7	24.5625	25.0291		129.7	36.1133	36.4702		129.7	52.4375	52.1923		129.7	72.3867	71.8773		129.7	91.8359	91.9375		129.7	104.262	104.714		129.7	108.398	108.206
129.8	24.5703	25.029		129.8	36.125	36.4702		129.8	52.4375	52.1922		129.8	72.3984	71.8772		129.8	91.8359	91.9373		129.8	104.266	104.713		129.8	108.402	108.206
129.9	24.5703	25.029		129.9	36.1289	36.4701		129.9	52.4453	52.1921		129.9	72.3906	71.8771		129.9	91.8437	91.9371		129.9	104.269	104.713		129.9	108.414	108.205
130	24.5586	25.029		130	36.1094	36.4701		130	52.4297	52.1921		130	72.3867	71.877		130	91.8281	91.9369		130	104.266	104.713		130	108.398	108.205
130.1	24.5586	25.029		130.1	36.1172	36.4701		130.1	52.4375	52.192		130.1	72.3984	71.8769		130.1	91.8359	91.9368		130.1	104.273	104.713		130.1	108.391	108.205
130.2	24.5625	25.0289		130.2	36.1016	36.47		130.2	52.4336	52.1919		130.2	72.3984	71.8768		130.2	91.8359	91.9366		130.2	104.273	104.713		130.2	108.394	108.204
130.3	24.5625	25.0289		130.3	36.1055	36.47		130.3	52.4375	52.1919		130.3	72.3984	71.8766		130.3	91.8359	91.9364		130.3	104.289	104.712		130.3	108.398	108.204
130.4	24.5547	25.0289		130.4	36.1055	36.4699		130.4	52.4531	52.1918		130.4	72.4023	71.8765		130.4	91.8477	91.9363		130.4	104.281	104.712		130.4	108.398	108.204
130.5	24.5664	25.0289		130.5	36.1133	36.4699		130.5	52.4531	52.1917		130.5	72.4023	71.8764		130.5	91.8516	91.9361		130.5	104.301	104.712		130.5	108.41	108.204
130.6	24.5586	25.0288		130.6	36.0977	36.4699		130.6	52.4375	52.1917		130.6	72.3984	71.8763		130.6	91.8516	91.9359		130.6	104.289	104.712		130.6	108.398	108.204
130.7	24.5586	25.0288		130.7	36.0859	36.4698		130.7	52.4414	52.1916		130.7	72.3867	71.8762		130.7	91.8398	91.9358		130.7	104.281	104.711		130.7	108.383	108.203
130.8	24.5469	25.0288		130.8	36.0898	36.4698		130.8	52.4375	52.1915		130.8	72.3906	71.8761		130.8	91.8437	91.9356		130.8	104.293	104.711		130.8	108.394	108.203
130.9	24.5391	25.0288		130.9	36.0742	36.4697		130.9	52.4414	52.1915		130.9	72.3789	71.876		130.9	91.832	91.9354		130.9	104.285	104.711		130.9	108.383	108.203
131	24.5469	25.0287		131	36.0703	36.4697		131	52.4375	52.1914		131	72.375	71.8759		131	91.8398	91.9352		131	104.277	104.711		131	108.391	108.203
131.1	24.543	25.0287		131.1	36.0742	36.4697		131.1	52.4336	52.1913		131.1	72.375	71.8758		131.1	91.832	91.9351		131.1	104.281	104.71		131.1	108.383	108.202
131.2	24.543	25.0287		131.2	36.0898	36.4696		131.2	52.4453	52.1913		131.2	72.3789	71.8757		131.2	91.8398	91.9349		131.2	104.285	104.71		131.2	108.383	108.202
131.3	24.5195	25.0287		131.3	36.0742	36.4696		131.3	52.4375	52.1912		131.3	72.3672	71.8756		131.3	91.8164	91.9347		131.3	104.262	104.71		131.3	108.363	108.202
131.4	24.5312	25.0286		131.4	36.082	36.4695		131.4	52.4453	52.1912		131.4	72.3828	71.8755		131.4	91.8242	91.9346		131.4	104.281	104.71		131.4	108.375	108.201
131.5	24.5312	25.0286		131.5	36.0859	36.4695		131.5	52.4492	52.1911		131.5	72.3828	71.8754		131.5	91.8359	91.9344		131.5	104.289	104.71		131.5	108.375	108.201
131.6	24.5273	25.0286		131.6	36.0781	36.4695		131.6	52.4297	52.191		131.6	72.3672	71.8753		131.6	91.8242	91.9342		131.6	104.273	104.709		131.6	108.363	108.201
131.7	24.5273	25.0286		131.7	36.0742	36.4694		131.7	52.4414	52.191		131.7	72.3672	71.8752		131.7	91.8203	91.934		131.7	104.281	104.709		131.7	108.367	108.201
131.8	24.5117	25.0285		131.8	36.0625	36.4694		131.8	52.4297	52.1909		131.8	72.3711	71.8751		131.8	91.8164	91.9339		131.8	104.273	104.709		131.8	108.356	108.201
131.9	24.5195	25.0285		131.9	36.0625	36.4693		131.9	52.4258	52.1908		131.9	72.3711	71.8749		131.9	91.8125	91.9337		131.9	104.269	104.709		131.9	108.352	108.2
132	24.5156	25.0285		132	36.0625	36.4693		132	52.4219	52.1908		132	72.3789	71.8748		132	91.8047	91.9335		132	104.262	104.708		132	108.356	108.2
132.1	24.5273	25.0285		132.1	36.0781	36.4693		132.1	52.4258	52.1907		132.1	72.3789	71.8747		132.1	91.8203	91.9334		132.1	104.273	104.708		132.1	108.367	108.2
132.2	24.5312	25.0284		132.2	36.082	36.4692		132.2	52.4375	52.1906		132.2	72.3789	71.8746		132.2	91.8242	91.9332		132.2	104.285	104.708		132.2	108.383	108.199
132.3	24.5156	25.0284		132.3	36.0703	36.4692		132.3	52.418	52.1906		132.3	72.3672	71.8745		132.3	91.8203	91.933		132.3	104.277	104.708		132.3	108.371	108.199
132.4	24.5156	25.0284		132.4	36.0664	36.4691		132.4	52.4141	52.1905		132.4	72.3633	71.8744		132.4	91.8164	91.9329		132.4	104.277	104.707		132.4	108.371	108.199
132.5	24.5117	25.0284		132.5	36.0586	36.4691		132.5	52.418	52.1904		132.5	72.3555	71.8743		132.5	91.8203	91.9327		132.5	104.277	104.707		132.5	108.383	108.199
132.6	24.5234	25.0283		132.6	36.0625	36.4691		132.6	52.4336	52.1904		132.6	72.3555	71.8742		132.6	91.8164	91.9325		132.6	104.277	104.707		132.6	108.383	108.198
132.7	24.5234	25.0283		132.7	36.0625	36.469		132.7	52.4297	52.1903		132.7	72.3633	71.8741		132.7	91.8164	91.9323		132.7	104.281	104.707		132.7	108.383	108.198
132.8	24.5234	25.0283		132.8	36.0703	36.469		132.8	52.4336	52.1902		132.8	72.3594	71.874		132.8	91.8164	91.9322		132.8	104.277	104.707		132.8	108.379	108.198
132.9	24.5156	25.0283		132.9	36.0547	36.4689		132.9	52.4219	52.1902		132.9	72.3438	71.8739		132.9	91.8125	91.932		132.9	104.269	104.706		132.9	108.375	108.198
133	24.5078	25.0282		133	36.0508	36.4689		133	52.4258	52.1901		133	72.3398	71.8738		133	91.8125	91.9318		133	104.277	104.706		133	108.375	108.197
133.1	24.5195	25.0282		133.1	36.0586	36.4689		133.1	52.4219	52.1901		133.1	72.3516	71.8737		133.1	91.8086	91.9317		133.1	104.273	104.706		133.1	108.375	108.197
133.2	24.5195	25.0282		133.2	36.0625	36.4688		133.2	52.4336	52.19		133.2	72.3516	71.8736		133.2	91.8086	91.9315		133.2	104.285	104.706		133.2	108.383	108.197
133.3	24.5352	25.0282		133.3	36.0703	36.4688		133.3	52.4336	52.1899		133.3	72.3516	71.8735		133.3	91.8281	91.9313		133.3	104.289	104.705		133.3	108.383	108.197
133.4	24.5391	25.0281		133.4	36.0781	36.4687		133.4	52.4375	52.1899		133.4	72.3672	71.8734		133.4	91.8438	91.9312		133.4	104.289	104.705		133.4	108.391	108.196
133.5	24.5312	25.0281		133.5	36.0664	36.4687		133.5	52.4258	52.1898		133.5	72.3555	71.8732		133.5	91.8359	91.931		133.5	104.289	104.705		133.5	108.379	108.196
133.6	24.5391	25.0281		133.6	36.0742	36.4687		133.6	52.4219	52.1897		133.6	72.3516	71.8731		133.6	91.8359	91.9308		133.6	104.285	104.705		133.6	108.375	108.196
133.7	24.5273	25.0281		133.7	36.0625	36.4686		133.7	52.4062	52.1897		133.7	72.3555	71.873		133.7	91.8398	91.9306		133.7	104.285	104.704		133.7	108.375	108.196
133.8	24.5391	25.028		133.8	36.0664	36.4686		133.8	52.4102	52.1896		133.8	72.3555	71.8729		133.8	91.8438	91.9305		133.8	104.285	104.704		133.8	108.371	108.195
133.9	24.5391	25.028		133.9	36.0664	36.4685		133.9	52.4141	52.1895		133.9	72.3555	71.8728		133.9	91.8398	91.9303		133.9	104.285	104.704		133.9	108.379	108.195
134	24.5391	25.028		134	36.0664	36.4685		134	52.3945	52.1895		134	72.3477	71.8727		134	91.8242	91.9301		134	104.285	104.704		134	108.371	108.195
134.1	24.5391	25.028		134.1	36.0664	36.4685		134.1	52.3984	52.1894		134.1	72.3672	71.8726		134.1	91.832	91.93		134.1	104.297	104.704		134.1	108.379	108.195
134.2	24.5391	25.0279		134.2	36.0547	36.4684		134.2	52.3906	52.1893		134.2	72.3594	71.8725		134.2	91.8281	91.9298		134.2	104.285	104.703		134.2	108.379	108.194
134.3	24.5273	25.0279		134.3	36.0508	36.4684		134.3	52.3906	52.1893		134.3	72.3477	71.8724		134.3	91.8164	91.9296		134.3	104.281	104.703		134.3	108.367	108.194
134.4	24.5391	25.0279		134.4	36.0703	36.4683		134.4	52.3906	52.1892		134.4	72.3633	71.8723		134.4	91.8359	91.9295		134.4	104.289	104.703		134.4	108.375	108.194
134.5	24.5352	25.0279		134.5	36.0664	36.4683		134.5	52.3945	52.1892		134.5	72.3711	71.8722		134.5	91.8359	91.9293		134.5	104.297	104.703		134.5	108.383	108.194
134.6	24.5391	25.0278		134.6	36.0547	36.4683		134.6	52.3984	52.1891		134.6	72.3633	71.8721		134.6	91.8398	91.9291		134.6	104.285	104.702		134.6	108.375	108.193
134.7	24.5508	25.0278		134.7	36.0586	36.4682		134.7	52.3984	52.189		134.7	72.3711	71.872		134.7	91.8438	91.929		134.7	104.293	104.702		134.7	108.371	108.193
134.8	24.5469	25.0278		134.8	36.0547	36.4682		134.8	52.3906	52.189		134.8	72.3789	71.8719		134.8	91.8437	91.9288		134.8	104.301	104.702		134.8	108.383	108.193
134.9	24.5273	25.0278		134.9	36.0391	36.4681		134.9	52.3867	52.1889		134.9	72.3672	71.8718		134.9	91.832	91.9286		134.9	104.289	104.702		134.9	108.367	108.193
135	24.5391	25.0277		135	36.0469	36.4681		135	52.3984	52.1888		135	72.375	71.8717		135	91.832	91.9284		135	104.285	104.701		135	108.375	108.192
135.1	24.5352	25.0277		135.1	36.0391	36.4681		135.1	52.3945	52.1888		135.1	72.375	71.8715		135.1	91.8438	91.9283		135.1	104.277	104.701		135.1	108.371	108.192
135.2	24.5352	25.0277		135.2	36.043	36.468		135.2	52.3984	52.1887		135.2	72.3789	71.8714		135.2	91.8398	91.9281		135.2	104.281	104.701		135.2	108.359	108.192
135.3	24.5469	25.0277		135.3	36.0625	36.468		135.3	52.4141	52.1886		135.3	72.3867	71.8713		135.3	91.8477	91.9279		135.3	104.293	104.701		135.3	108.379	108.192
135.4	24.5469	25.0276		135.4	36.0625	36.468		135.4	52.4102	52.1886		135.4	72.3867	71.8712		135.4	91.8438	91.9278		135.4	104.293	104.701		135.4	108.383	108.191
135.5	24.5391	25.0276		135.5	36.0586	36.4679		135.5	52.4102	52.1885		135.5	72.3867	71.8711		135.5	91.8555	91.9276		135.5	104.289	104.7		135.5	108.383	108.191
135.6	24.5352	25.0276		135.6	36.0586	36.4679		135.6	52.418	52.1885		135.6	72.3867	71.871		135.6	91.8555	91.9274		135.6	104.297	104.7		135.6	108.379	108.191
135.7	24.5352	25.0276		135.7	36.0625	36.4678		135.7	52.4062	52.1884		135.7	72.3867	71.8709		135.7	91.8555	91.9273		135.7	104.277	104.7		135.7	108.375	108.191
135.8	24.543	25.0275		135.8	36.0664	36.4678		135.8	52.4102	52.1883		135.8	72.3906	71.8708		135.8	91.8633	91.9271		135.8	104.277	104.7		135.8	108.383	108.19
135.9	24.543	25.0275		135.9	36.0625	36.4678		135.9	52.4062	52.1882		135.9	72.3906	71.8707		135.9	91.8633	91.9269		135.9	104.281	104.699		135.9	108.383	108.19
136	24.5508	25.0275		136	36.0586	36.4677		136	52.4062	52.1882		136	72.3906	71.8706		136	91.8594	91.9267		136	104.281	104.699		136	108.387	108.19
136.1	24.5508	25.0275		136.1	36.0703	36.4677		136.1	52.4023	52.1881		136.1	72.3867	71.8705		136.1	91.8711	91.9266		136.1	104.289	104.699		136.1	108.383	108.19
136.2	24.5625	25.0274		136.2	36.0781	36.4676		136.2	52.3984	52.1881		136.2	72.3906	71.8704		136.2	91.8711	91.9264		136.2	104.285	104.699		136.2	108.383	108.189
136.3	24.5625	25.0274		136.3	36.0703	36.4676		136.3	52.4023	52.188		136.3	72.4023	71.8703		136.3	91.8789	91.9262		136.3	104.281	104.698		136.3	108.398	108.189
136.4	24.5586	25.0274		136.4	36.0781	36.4676		136.4	52.418	52.1879		136.4	72.4062	71.8702		136.4	91.8828	91.9261		136.4	104.285	104.698		136.4	108.402	108.189
136.5	24.5586	25.0273		136.5	36.0703	36.4675		136.5	52.4062	52.1879		136.5	72.3984	71.8701		136.5	91.875	91.9259		136.5	104.285	104.698		136.5	108.391	108.189
136.6	24.5742	25.0273		136.6	36.0859	36.4675		136.6	52.4023	52.1878		136.6	72.4141	71.8699		136.6	91.8789	91.9257		136.6	104.285	104.698		136.6	108.394	108.188
136.7	24.582	25.0273		136.7	36.0898	36.4674		136.7	52.4102	52.1877		136.7	72.4219	71.8698		136.7	91.8867	91.9255		136.7	104.301	104.698		136.7	108.402	108.188
136.8	24.5938	25.0273		136.8	36.082	36.4674		136.8	52.4219	52.1877		136.8	72.418	71.8697		136.8	91.8828	91.9254		136.8	104.297	104.697		136.8	108.398	108.188
136.9	24.582	25.0272		136.9	36.0742	36.4674		136.9	52.4062	52.1876		136.9	72.3984	71.8696		136.9	91.8633	91.9252		136.9	104.289	104.697		136.9	108.391	108.188
137	24.5859	25.0272		137	36.0742	36.4673		137	52.4062	52.1875		137	72.3945	71.8695		137	91.8672	91.925		137	104.289	104.697		137	108.387	108.187
137.1	24.5977	25.0272		137.1	36.0898	36.4673		137.1	52.418	52.1875		137.1	72.4062	71.8694		137.1	91.8828	91.9249		137.1	104.297	104.697		137.1	108.391	108.187
137.2	24.6094	25.0272		137.2	36.0898	36.4672		137.2	52.4141	52.1874		137.2	72.418	71.8693		137.2	91.8867	91.9247		137.2	104.301	104.696		137.2	108.406	108.187
137.3	24.6016	25.0271		137.3	36.0859	36.4672		137.3	52.4141	52.1874		137.3	72.4102	71.8692		137.3	91.8828	91.9245		137.3	104.309	104.696		137.3	108.41	108.187
137.4	24.6016	25.0271		137.4	36.0938	36.4671		137.4	52.4141	52.1873		137.4	72.4062	71.8691		137.4	91.8867	91.9244		137.4	104.305	104.696		137.4	108.402	108.186
137.5	24.6016	25.0271		137.5	36.0898	36.4671		137.5	52.4102	52.1872		137.5	72.3984	71.869		137.5	91.8828	91.9242		137.5	104.297	104.696		137.5	108.41	108.186
137.6	24.6055	25.0271		137.6	36.0898	36.4671		137.6	52.4141	52.1872		137.6	72.4023	71.8689		137.6	91.8789	91.924		137.6	104.301	104.695		137.6	108.402	108.186
137.7	24.6094	25.027		137.7	36.0977	36.467		137.7	52.4297	52.1871		137.7	72.4141	71.8688		137.7	91.8906	91.9238		137.7	104.305	104.695		137.7	108.402	108.186
137.8	24.6055	25.027		137.8	36.0898	36.467		137.8	52.4258	52.187		137.8	72.4023	71.8687		137.8	91.8789	91.9237		137.8	104.312	104.695		137.8	108.398	108.185
137.9	24.6133	25.027		137.9	36.0859	36.4669		137.9	52.418	52.187		137.9	72.3945	71.8686		137.9	91.875	91.9235		137.9	104.305	104.695		137.9	108.391	108.185
138	24.6172	25.027		138	36.0938	36.4669		138	52.4219	52.1869		138	72.3945	71.8685		138	91.8867	91.9233		138	104.316	104.695		138	108.387	108.185
138.1	24.6172	25.0269		138.1	36.0859	36.4669		138.1	52.418	52.1868		138.1	72.4023	71.8684		138.1	91.8789	91.9232		138.1	104.312	104.694		138.1	108.383	108.185
138.2	24.6211	25.0269		138.2	36.0898	36.4668		138.2	52.4297	52.1868		138.2	72.4023	71.8682		138.2	91.8711	91.923		138.2	104.312	104.694		138.2	108.383	108.184
138.3	24.6172	25.0269		138.3	36.0938	36.4668		138.3	52.4297	52.1867		138.3	72.4102	71.8681		138.3	91.8867	91.9228		138.3	104.309	104.694		138.3	108.391	108.184
138.4	24.6094	25.0269		138.4	36.1016	36.4667		138.4	52.4258	52.1866		138.4	72.4102	71.868		138.4	91.8906	91.9227		138.4	104.309	104.694		138.4	108.383	108.184
138.5	24.6055	25.0268		138.5	36.0898	36.4667		138.5	52.4258	52.1866		138.5	72.3984	71.8679		138.5	91.8867	91.9225		138.5	104.301	104.693		138.5	108.379	108.184
138.6	24.6211	25.0268		138.6	36.0977	36.4667		138.6	52.4414	52.1865		138.6	72.3984	71.8678		138.6	91.8945	91.9223		138.6	104.309	104.693		138.6	108.383	108.183
138.7	24.6133	25.0268		138.7	36.0859	36.4666		138.7	52.4297	52.1865		138.7	72.3906	71.8677		138.7	91.8867	91.9221		138.7	104.309	104.693		138.7	108.375	108.183
138.8	24.6016	25.0268		138.8	36.082	36.4666		138.8	52.4219	52.1864		138.8	72.3906	71.8676		138.8	91.8711	91.922		138.8	104.301	104.693		138.8	108.371	108.183
138.9	24.6172	25.0267		138.9	36.082	36.4665		138.9	52.4336	52.1863		138.9	72.3945	71.8675		138.9	91.8711	91.9218		138.9	104.305	104.692		138.9	108.367	108.183
139	24.6211	25.0267		139	36.0898	36.4665		139	52.4414	52.1863		139	72.4102	71.8674		139	91.8789	91.9216		139	104.312	104.692		139	108.383	108.182
139.1	24.6289	25.0267		139.1	36.1055	36.4665		139.1	52.4453	52.1862		139.1	72.4141	71.8673		139.1	91.8945	91.9215		139.1	104.32	104.692		139.1	108.402	108.182
139.2	24.6211	25.0267		139.2	36.1016	36.4664		139.2	52.4414	52.1861		139.2	72.4023	71.8672		139.2	91.8828	91.9213		139.2	104.309	104.692		139.2	108.391	108.182
139.3	24.6328	25.0267		139.3	36.0938	36.4664		139.3	52.4336	52.1861		139.3	72.4023	71.8671		139.3	91.875	91.9211		139.3	104.312	104.692		139.3	108.387	108.182
139.4	24.6172	25.0266		139.4	36.0859	36.4663		139.4	52.4297	52.186		139.4	72.3984	71.867		139.4	91.8594	91.921		139.4	104.301	104.691		139.4	108.375	108.181
139.5	24.625	25.0266		139.5	36.0898	36.4663		139.5	52.4414	52.1859		139.5	72.4023	71.8669		139.5	91.8672	91.9208		139.5	104.312	104.691		139.5	108.383	108.181
139.6	24.6211	25.0266		139.6	36.0938	36.4663		139.6	52.4453	52.1859		139.6	72.3945	71.8668		139.6	91.8555	91.9206		139.6	104.305	104.691		139.6	108.379	108.181
139.7	24.6289	25.0266		139.7	36.0938	36.4662		139.7	52.4492	52.1858		139.7	72.3945	71.8667		139.7	91.8633	91.9204		139.7	104.309	104.691		139.7	108.398	108.181
139.8	24.6289	25.0265		139.8	36.0977	36.4662		139.8	52.4492	52.1857		139.8	72.3984	71.8665		139.8	91.8633	91.9203		139.8	104.316	104.69		139.8	108.391	108.18
[truncated: 2,902 more rows]

## Sheet: Fig2e_4C06
Cycle: 39 FJ1719VHH04C06 4.39 nM_X	Cycle: 39 FJ1719VHH04C06 4.39 nM_Y	Fitted Cycle: 39 FJ1719VHH04C06 4.39 nM_Y		Cycle: 40 FJ1719VHH04C06 6.58 nM_X	Cycle: 40 FJ1719VHH04C06 6.58 nM_Y	Fitted Cycle: 40 FJ1719VHH04C06 6.58 nM_Y		Cycle: 41 FJ1719VHH04C06 9.88 nM_X	Cycle: 41 FJ1719VHH04C06 9.88 nM_Y	Fitted Cycle: 41 FJ1719VHH04C06 9.88 nM_Y		Cycle: 42 FJ1719VHH04C06 14.81 nM_X	Cycle: 42 FJ1719VHH04C06 14.81 nM_Y	Fitted Cycle: 42 FJ1719VHH04C06 14.81 nM_Y		Cycle: 43 FJ1719VHH04C06 22.22 nM_X	Cycle: 43 FJ1719VHH04C06 22.22 nM_Y	Fitted Cycle: 43 FJ1719VHH04C06 22.22 nM_Y		Cycle: 44 FJ1719VHH04C06 33.33 nM_X	Cycle: 44 FJ1719VHH04C06 33.33 nM_Y	Fitted Cycle: 44 FJ1719VHH04C06 33.33 nM_Y		Cycle: 45 FJ1719VHH04C06 50 nM_X	Cycle: 45 FJ1719VHH04C06 50 nM_Y	Fitted Cycle: 45 FJ1719VHH04C06 50 nM_Y
-60	-0.07813	0		-60	0.039063	0		-60	0.019531	0		-60	0.058594	0		-60	-0.07031	0		-60	-0.03906	0		-60	0	0
-59.9	-0.07422	0		-59.9	0.039063	0		-59.9	0.03125	0		-59.9	0.058594	0		-59.9	-0.05859	0		-59.9	-0.03906	0		-59.9	-0.00391	0
-59.8	-0.08594	0		-59.8	0.027344	0		-59.8	0.007813	0		-59.8	0.054688	0		-59.8	-0.07031	0		-59.8	-0.05078	0		-59.8	-0.00391	0
-59.7	-0.07813	0		-59.7	0.027344	0		-59.7	0.007808	0		-59.7	0.058594	0		-59.7	-0.07813	0		-59.7	-0.05079	0		-59.7	-0.00391	0
-59.6	-0.07422	0		-59.6	0.011724	0		-59.6	0.011719	0		-59.6	0.050786	0		-59.6	-0.08594	0		-59.6	-0.06641	0		-59.6	-0.01172	0
-59.5	-0.08594	0		-59.5	0.011719	0		-59.5	0.019531	0		-59.5	0.058594	0		-59.5	-0.07813	0		-59.5	-0.05859	0		-59.5	-0.01172	0
-59.4	-0.07032	0		-59.4	0.01562	0		-59.4	0.015625	0		-59.4	0.07812	0		-59.4	-0.07031	0		-59.4	-0.03906	0		-59.4	-0.00391	0
-59.3	-0.05859	0		-59.3	0.027344	0		-59.3	0.027344	0		-59.3	0.066406	0		-59.3	-0.07031	0		-59.3	-0.03125	0		-59.3	-0.00391	0
-59.2	-0.06641	0		-59.2	0.027344	0		-59.2	0.019531	0		-59.2	0.066406	0		-59.2	-0.07813	0		-59.2	-0.05078	0		-59.2	-0.01172	0
-59.1	-0.05469	0		-59.1	0.019531	0		-59.1	0.03125	0		-59.1	0.078125	0		-59.1	-0.07422	0		-59.1	-0.03906	0		-59.1	-0.01172	0
-59	-0.0625	0		-59	0.019531	0		-59	0.03125	0		-59	0.078125	0		-59	-0.07422	0		-59	-0.03906	0		-59	-0.00391	0
-58.9	-0.06641	0		-58.9	0.027344	0		-58.9	0.019531	0		-58.9	0.089844	0		-58.9	-0.08594	0		-58.9	-0.03516	0		-58.9	-0.00391	0
-58.8	-0.07031	0		-58.8	0.023438	0		-58.8	0.023438	0		-58.8	0.078125	0		-58.8	-0.08984	0		-58.8	-0.03125	0		-58.8	0.003906	0
-58.7	-0.06641	0		-58.7	0.015625	0		-58.7	0.019531	0		-58.7	0.078125	0		-58.7	-0.09766	0		-58.7	-0.05078	0		-58.7	-0.01172	0
-58.6	-0.07031	0		-58.6	0.007813	0		-58.6	0.019531	0		-58.6	0.078125	0		-58.6	-0.10156	0		-58.6	-0.03906	0		-58.6	-0.00391	0
-58.5	-0.06641	0		-58.5	0.007813	0		-58.5	0	0		-58.5	0.070313	0		-58.5	-0.10938	0		-58.5	-0.04688	0		-58.5	0	0
-58.4	-0.07422	0		-58.4	0.007813	0		-58.4	0.011719	0		-58.4	0.070313	0		-58.4	-0.10938	0		-58.4	-0.05078	0		-58.4	-0.01172	0
-58.3	-0.07813	0		-58.3	0.015625	0		-58.3	0.003906	0		-58.3	0.074219	0		-58.3	-0.10156	0		-58.3	-0.05469	0		-58.3	-0.00781	0
-58.2	-0.08203	0		-58.2	0.015625	0		-58.2	0.015627	0		-58.2	0.085938	0		-58.2	-0.10938	0		-58.2	-0.05078	0		-58.2	0.003906	0
-58.1	-0.06641	0		-58.1	0.019529	0		-58.1	0.011719	0		-58.1	0.097654	0		-58.1	-0.09766	0		-58.1	-0.03906	0		-58.1	0	0
-58	-0.07813	0		-58	0.015625	0		-58	0.007813	0		-58	0.089844	0		-58	-0.10938	0		-58	-0.03906	0		-58	0	0
-57.9	-0.0625	0		-57.9	0.011716	0		-57.9	0.011719	0		-57.9	0.093748	0		-57.9	-0.10547	0		-57.9	-0.03516	0		-57.9	-2.38e-06	0
-57.8	-0.07422	0		-57.8	0.023438	0		-57.8	0.023438	0		-57.8	0.09375	0		-57.8	-0.09375	0		-57.8	-0.02344	0		-57.8	0	0
-57.7	-0.07422	0		-57.7	0.019531	0		-57.7	0.015618	0		-57.7	0.089844	0		-57.7	-0.10938	0		-57.7	-0.03126	0		-57.7	-0.00391	0
-57.6	-0.07813	0		-57.6	0.027351	0		-57.6	-0.00391	0		-57.6	0.074226	0		-57.6	-0.12109	0		-57.6	-0.04297	0		-57.6	-0.00391	0
-57.5	-0.07422	0		-57.5	0.019531	0		-57.5	0.011719	0		-57.5	0.089844	0		-57.5	-0.11719	0		-57.5	-0.02734	0		-57.5	0	0
-57.4	-0.06641	0		-57.4	0.027344	0		-57.4	0.007813	0		-57.4	0.089844	0		-57.4	-0.10938	0		-57.4	-0.01953	0		-57.4	-0.01172	0
-57.3	-0.07813	0		-57.3	0.027344	0		-57.3	0.003906	0		-57.3	0.066406	0		-57.3	-0.12109	0		-57.3	-0.02344	0		-57.3	-0.01563	0
-57.2	-0.08594	0		-57.2	0.019531	0		-57.2	-0.01561	0		-57.2	0.070313	0		-57.2	-0.11719	0		-57.2	-0.03124	0		-57.2	-0.03125	0
-57.1	-0.05859	0		-57.1	0.054673	0		-57.1	0.011719	0		-57.1	0.089829	0		-57.1	-0.09375	0		-57.1	-0.00391	0		-57.1	-0.01172	0
-57	-0.05859	0		-57	0.054688	0		-57	0.003906	0		-57	0.085938	0		-57	-0.10156	0		-57	0	0		-57	-0.00781	0
-56.9	-0.05078	0		-56.9	0.046875	0		-56.9	0.007813	0		-56.9	0.082031	0		-56.9	-0.10156	0		-56.9	0	0		-56.9	-0.01563	0
-56.8	-0.05859	0		-56.8	0.042969	0		-56.8	0	0		-56.8	0.085938	0		-56.8	-0.09375	0		-56.8	0.003906	0		-56.8	-0.01563	0
-56.7	-0.04297	0		-56.7	0.0625	0		-56.7	0.00781	0		-56.7	0.09375	0		-56.7	-0.08984	0		-56.7	0.011716	0		-56.7	-0.00781	0
-56.6	-0.03906	0		-56.6	0.066409	0		-56.6	0	0		-56.6	0.093752	0		-56.6	-0.08594	0		-56.6	0.019531	0		-56.6	-0.00781	0
-56.5	-0.03906	0		-56.5	0.066406	0		-56.5	0.007813	0		-56.5	0.101563	0		-56.5	-0.07813	0		-56.5	0.023438	0		-56.5	0.003906	0
-56.4	-0.02735	0		-56.4	0.078123	0		-56.4	0.003906	0		-56.4	0.105466	0		-56.4	-0.07031	0		-56.4	0.035156	0		-56.4	0.011716	0
-56.3	-0.03906	0		-56.3	0.074219	0		-56.3	0.003906	0		-56.3	0.109375	0		-56.3	-0.07813	0		-56.3	0.03125	0		-56.3	-0.00391	0
-56.2	-0.04297	0		-56.2	0.066406	0		-56.2	0.007803	0		-56.2	0.109375	0		-56.2	-0.07031	0		-56.2	0.039053	0		-56.2	0.003906	0
-56.1	-0.05078	0		-56.1	0.06251	0		-56.1	0	0		-56.1	0.101572	0		-56.1	-0.07813	0		-56.1	0.015625	0		-56.1	-0.02344	0
-56	-0.04688	0		-56	0.066406	0		-56	0	0		-56	0.105469	0		-56	-0.07422	0		-56	0.027344	0		-56	-0.01563	0
-55.9	-0.05859	0		-55.9	0.046882	0		-55.9	-0.00391	0		-55.9	0.097663	0		-55.9	-0.07813	0		-55.9	0.007813	0		-55.9	-0.02734	0
-55.8	-0.04297	0		-55.8	0.058594	0		-55.8	0.003906	0		-55.8	0.089844	0		-55.8	-0.0625	0		-55.8	0.019531	0		-55.8	-0.02734	0
-55.7	-0.05078	0		-55.7	0.0625	0		-55.7	-7.15e-06	0		-55.7	0.082031	0		-55.7	-0.07031	0		-55.7	0.019524	0		-55.7	-0.02344	0
-55.6	-0.05469	0		-55.6	0.046882	0		-55.6	-0.00391	0		-55.6	0.066413	0		-55.6	-0.08203	0		-55.6	0.007813	0		-55.6	-0.02734	0
-55.5	-0.04688	0		-55.5	0.0625	0		-55.5	-0.00781	0		-55.5	0.078125	0		-55.5	-0.07813	0		-55.5	0.019531	0		-55.5	-0.03125	0
-55.4	-0.04297	0		-55.4	0.070313	0		-55.4	0.007813	0		-55.4	0.074219	0		-55.4	-0.08203	0		-55.4	0.019531	0		-55.4	-0.01953	0
-55.3	-0.03516	0		-55.3	0.066406	0		-55.3	0	0		-55.3	0.070313	0		-55.3	-0.08203	0		-55.3	0.03125	0		-55.3	-0.01563	0
-55.2	-0.04688	0		-55.2	0.0625	0		-55.2	-0.0039	0		-55.2	0.074219	0		-55.2	-0.09375	0		-55.2	0.031255	0		-55.2	-0.03125	0
-55.1	-0.03906	0		-55.1	0.074214	0		-55.1	-0.00391	0		-55.1	0.085933	0		-55.1	-0.07422	0		-55.1	0.035156	0		-55.1	-0.02344	0
-55	-0.03125	0		-55	0.078125	0		-55	0.003906	0		-55	0.09375	0		-55	-0.05859	0		-55	0.046875	0		-55	-0.01563	0
-54.9	-0.04687	0		-54.9	0.082036	0		-54.9	0	0		-54.9	0.07813	0		-54.9	-0.07031	0		-54.9	0.035156	0		-54.9	-0.03515	0
-54.8	-0.03125	0		-54.8	0.089844	0		-54.8	0.011719	0		-54.8	0.082031	0		-54.8	-0.0625	0		-54.8	0.058594	0		-54.8	-0.03125	0
-54.7	-0.02344	0		-54.7	0.09375	0		-54.7	0.003901	0		-54.7	0.078125	0		-54.7	-0.0625	0		-54.7	0.058589	0		-54.7	-0.03516	0
-54.6	-0.02734	0		-54.6	0.082036	0		-54.6	0	0		-54.6	0.070317	0		-54.6	-0.06641	0		-54.6	0.046875	0		-54.6	-0.04688	0
-54.5	-0.03516	0		-54.5	0.097656	0		-54.5	0.007813	0		-54.5	0.0625	0		-54.5	-0.05469	0		-54.5	0.039063	0		-54.5	-0.04297	0
-54.4	-0.03125	0		-54.4	0.082036	0		-54.4	-0.00781	0		-54.4	0.054692	0		-54.4	-0.05859	0		-54.4	0.035156	0		-54.4	-0.04296	0
-54.3	-0.02344	0		-54.3	0.082031	0		-54.3	-0.01172	0		-54.3	0.074219	0		-54.3	-0.05469	0		-54.3	0.054688	0		-54.3	-0.03516	0
-54.2	-0.02344	0		-54.2	0.082031	0		-54.2	-0.01563	0		-54.2	0.078125	0		-54.2	-0.05469	0		-54.2	0.054688	0		-54.2	-0.04297	0
-54.1	-0.03125	0		-54.1	0.082031	0		-54.1	-0.01172	0		-54.1	0.082031	0		-54.1	-0.05469	0		-54.1	0.054688	0		-54.1	-0.03906	0
-54	-0.01563	0		-54	0.089844	0		-54	-0.01172	0		-54	0.082031	0		-54	-0.04688	0		-54	0.0625	0		-54	-0.05078	0
-53.9	-0.02734	0		-53.9	0.074221	0		-53.9	-0.00391	0		-53.9	0.074221	0		-53.9	-0.05078	0		-53.9	0.054688	0		-53.9	-0.04687	0
-53.8	-0.01563	0		-53.8	0.078125	0		-53.8	-0.01172	0		-53.8	0.070313	0		-53.8	-0.03125	0		-53.8	0.0625	0		-53.8	-0.04297	0
-53.7	-0.01953	0		-53.7	0.066406	0		-53.7	-0.01953	0		-53.7	0.0625	0		-53.7	-0.03906	0		-53.7	0.039067	0		-53.7	-0.05469	0
-53.6	-0.00781	0		-53.6	0.074214	0		-53.6	0	0		-53.6	0.074214	0		-53.6	-0.04297	0		-53.6	0.0625	0		-53.6	-0.04297	0
-53.5	-0.02344	0		-53.5	0.066406	0		-53.5	-0.00391	0		-53.5	0.054688	0		-53.5	-0.03906	0		-53.5	0.058594	0		-53.5	-0.05469	0
[truncated: 4,836 more rows]

## Sheet: Fig2e_1H09
Cycle: 24 FJ1719VHH01H09 4.39 nM_X	Cycle: 24 FJ1719VHH01H09 4.39 nM_Y	Fitted Cycle: 24 FJ1719VHH01H09 4.39 nM_Y		Cycle: 25 FJ1719VHH01H09 6.58 nM_X	Cycle: 25 FJ1719VHH01H09 6.58 nM_Y	Fitted Cycle: 25 FJ1719VHH01H09 6.58 nM_Y		Cycle: 26 FJ1719VHH01H09 9.88 nM_X	Cycle: 26 FJ1719VHH01H09 9.88 nM_Y	Fitted Cycle: 26 FJ1719VHH01H09 9.88 nM_Y		Cycle: 27 FJ1719VHH01H09 14.81 nM_X	Cycle: 27 FJ1719VHH01H09 14.81 nM_Y	Fitted Cycle: 27 FJ1719VHH01H09 14.81 nM_Y		Cycle: 28 FJ1719VHH01H09 22.22 nM_X	Cycle: 28 FJ1719VHH01H09 22.22 nM_Y	Fitted Cycle: 28 FJ1719VHH01H09 22.22 nM_Y		Cycle: 29 FJ1719VHH01H09 33.33 nM_X	Cycle: 29 FJ1719VHH01H09 33.33 nM_Y	Fitted Cycle: 29 FJ1719VHH01H09 33.33 nM_Y		Cycle: 30 FJ1719VHH01H09 50 nM_X	Cycle: 30 FJ1719VHH01H09 50 nM_Y	Fitted Cycle: 30 FJ1719VHH01H09 50 nM_Y
[truncated: 4,901 more rows]

[truncated: 10 more sheets: Fig2e_1D10, Fig4c, Fig6a, Fig6c, FigS3b, FigS3c, FigS4a, FigS4b, FigS4c, FigS4d]
